# Supplementary material for: Decoding the Cardiac Immune Microenvironment and Fibroblast Crosstalk in Radiotherapy Combined with Immunotherapy‐Induced Cardiac Fibrosis Based on Single‐Cell Transcriptomic Analysis
Source: Adv Sci (Weinh). 2026 Feb 20;13(25):e19216. doi: 10.1002/advs.202519216 (PMC13137807; doi:10.1002/advs.202519216)
Supplement: Supplementary file 2 — Supporting File: advs74497‐sup‐0002‐Tables.xlsx. [file ADVS-13-e19216-s001.xlsx]

## Sheet: Table S1
Table S1. Cell markers for cardiac cell types in mice.
Cell type	Abbreviation	Marker genes
Neuronal cells	Neuronal	Plp1, Kcna1
Endothelial cells	ECs	Pecam1, Cdh5, Cldn5
Fibroblasts	Fibroblasts	Col1a1, Pdgfra, Dcn
Mural cells	MuralCells	Acta2, Rgs5, Tagln
Cardiomyocytes	Cardiomyocytes	Myh6, Tnnt2, Actc1
B cells	BCells	Cd79a, Cd19, Ms4a1
T and NK cells	TandNK	Cd3e, Cd3d, Cd3g
Neutrophils	Neutrophils	S100a8, S100a9, Ly6g
Mononuclear phagocytes	MPs	Lyz2, Cd68, Ptprc

## Sheet: Table S2
Table S2. Number of differentially expressed genes (DEGs) across cardiac cell types in mice.
Cluster	Compare	Up-Regulation	Down-Regulation
Neuronal	ICI vs Con	443	58
	IR vs Con	323	73
	iRT vs Con	188	369
ECs	ICI vs Con	56	121
	IR vs Con	197	259
	iRT vs Con	404	368
Fibroblasts	ICI vs Con	82	77
	IR vs Con	84	85
	iRT vs Con	555	637
MuralCells	ICI vs Con	201	91
	IR vs Con	105	100
	iRT vs Con	108	191
Cardiomyocytes	ICI vs Con	146	87
	IR vs Con	402	1015
	iRT vs Con	481	965
BCells	ICI vs Con	102	181
	IR vs Con	134	192
	iRT vs Con	156	826
TandNK	ICI vs Con	340	334
	IR vs Con	409	268
	iRT vs Con	283	964
Neutrophils	ICI vs Con	336	163
	IR vs Con	288	115
	iRT vs Con	304	496
MPs	ICI vs Con	281	256
	IR vs Con	151	137
	iRT vs Con	693	580

## Sheet: Table S3
Table S3.The ligand-receptor interaction pairs of promoting fibrosis
interacting_cell	interacting_pair	secreted	receptor_a	receptor_b	means	pvalues	rankValue
Neuronal|MuralCells	CADM3_EPB41L1	FALSE	FALSE	FALSE	0.357	0	0.012
ECs|Fibroblasts	PDGFD_PDGFR_complex	TRUE	FALSE	TRUE	0.483	0	0.012
Fibroblasts|ECs	VEGFA_FLT1_complex	TRUE	FALSE	TRUE	0.999	0	0.012
Fibroblasts|ECs	VEGFA_NRP2	TRUE	FALSE	TRUE	0.402	0	0.012
Fibroblasts|ECs	VEGFA_FLT1	TRUE	FALSE	TRUE	1.208	0	0.012
MuralCells|Neuronal	NTF3_NGFR	TRUE	FALSE	TRUE	0.286	0	0.012
MuralCells|MuralCells	GJC1_GJC1	FALSE	FALSE	FALSE	1.037	0	0.012
Neuronal|ECs	FLRT3_ADGRL2	FALSE	FALSE	TRUE	0.416	0	0.012
ECs|Fibroblasts	PDGFB_PDGFR_complex	TRUE	FALSE	TRUE	0.291	0	0.012
MuralCells|MPs	FGF1_FGFR2	TRUE	FALSE	TRUE	0.277	0	0.012
MuralCells|Fibroblasts	WNT5B_FZD1_LRP6	TRUE	FALSE	FALSE	0.206	0	0.012
MuralCells|Fibroblasts	WNT5B_FZD4_LRP6	TRUE	FALSE	FALSE	0.226	0	0.012
Cardiomyocytes|ECs	NPPA_NPR1	TRUE	FALSE	TRUE	0.66	0	0.012
Neuronal|Neuronal	AGRN_NCAM1	TRUE	FALSE	TRUE	0.742	0	0.012
Fibroblasts|ECs	VEGFA_KDR	TRUE	FALSE	TRUE	0.999	0	0.012
Neuronal|Cardiomyocytes	RELN_VLDLR	TRUE	FALSE	TRUE	0.264	0	0.012
Neuronal|Neuronal	TENM3_FLRT3_complex_ADGRL3	FALSE	TRUE	TRUE	0.296	0	0.012
BCells|MPs	FCER2_FGFR2	TRUE	TRUE	TRUE	0.466	0	0.012
ECs|Fibroblasts	PDGFB_PDGFRA	TRUE	FALSE	TRUE	0.723	0	0.012
TandNK|MPs	CTLA4_CD86	FALSE	FALSE	TRUE	0.538	0	0.012
TandNK|MPs	CD28_CD86	FALSE	FALSE	TRUE	0.823	0	0.012
Neuronal|Neuronal	L1CAM_L1CAM	FALSE	FALSE	FALSE	1.215	0	0.012
Neuronal|Neuronal	CHL1_L1CAM	TRUE	FALSE	FALSE	1.427	0	0.012
MPs|MPs	LeukotrieneC4_byLTC4S_CYSLTR1	TRUE	FALSE	TRUE	0.279	0	0.012
Fibroblasts|MPs	LeukotrieneE4_byDPEP1_CYSLTR1	TRUE	FALSE	TRUE	0.967	0	0.012
Neutrophils|Neutrophils	IL1RN_IL1_receptor_inhibitor	TRUE	FALSE	TRUE	0.346	0	0.012
MuralCells|Fibroblasts	WNT5B_FRZB	TRUE	FALSE	FALSE	0.296	0	0.012
MPs|MPs	LipoxinA4_byALOX5_CYSLTR1	TRUE	FALSE	TRUE	0.279	0	0.012
MPs|MPs	LTC4_byLTC4S_CYSLTR1	TRUE	FALSE	TRUE	0.279	0	0.012
Neutrophils|MuralCells	OSM_LIFR	TRUE	FALSE	TRUE	0.944	0	0.012
Neuronal|Neuronal	CDH2_CDH2	FALSE	FALSE	FALSE	0.54	0	0.012
Neuronal|BCells	CDH2_FCER2	TRUE	FALSE	TRUE	0.612	0	0.012
MuralCells|MuralCells	CDH6_CDH6	FALSE	FALSE	FALSE	0.263	0	0.012
Neuronal|Neuronal	PTN_PTPRZ1	TRUE	FALSE	FALSE	0.841	0	0.012
Neuronal|Fibroblasts	CADM3_NECTIN3	FALSE	FALSE	FALSE	0.304	0	0.012
MPs|TandNK	IL18_IL18_receptor	TRUE	FALSE	TRUE	0.252	0	0.012
Neuronal|Neuronal	CADM3_CADM4	FALSE	FALSE	FALSE	0.635	0	0.012
MuralCells|ECs	WNT5B_FZD4_LRP5	TRUE	FALSE	FALSE	0.22	0	0.012
Fibroblasts|MPs	COL4A4_ADGRG6	TRUE	FALSE	TRUE	0.2	0	0.012
Neuronal|Neuronal	FLRT3_ADGRL3	FALSE	FALSE	TRUE	0.348	0	0.012
Neuronal|MPs	L1CAM_integrin_a9b1_complex	FALSE	FALSE	FALSE	0.75	0	0.012
Neuronal|MPs	PRNP_ADGRG6	FALSE	FALSE	TRUE	1.941	0	0.012
ECs|MuralCells	JAG2_NOTCH3	FALSE	FALSE	TRUE	0.682	0	0.012
ECs|ECs	EFNB2_EPHB4	FALSE	TRUE	TRUE	0.402	0	0.012
ECs|ECs	EFNB1_EPHB4	FALSE	FALSE	TRUE	0.335	0	0.012
Neuronal|ECs	SOSTDC1_LRP5	TRUE	FALSE	TRUE	0.373	0	0.012
ECs|ECs	SEMA6A_PlexinA2_complex1	FALSE	FALSE	TRUE	0.554	0	0.012
MuralCells|MuralCells	JAG1_NOTCH3	FALSE	FALSE	TRUE	0.642	0	0.012
ECs|ECs	MPZL1_MPZL1	FALSE	FALSE	FALSE	0.332	0	0.012
ECs|MuralCells	DLL4_NOTCH3	FALSE	FALSE	TRUE	0.677	0	0.012
MuralCells|Fibroblasts	WNT5B_SFRP2	TRUE	FALSE	FALSE	0.228	0	0.012
MuralCells|Neuronal	WNT5B_SFRP5	TRUE	FALSE	FALSE	0.353	0	0.012
Neuronal|Neuronal	CHL1_CHL1	TRUE	FALSE	FALSE	1.64	0	0.012
Neuronal|Fibroblasts	L1CAM_integrin_a5b1_complex	FALSE	FALSE	FALSE	0.791	0	0.025
Neuronal|MPs	L1CAM_integrin_a5b1_complex	FALSE	FALSE	FALSE	0.711	0	0.025
Fibroblasts|Fibroblasts	FBN1_integrin_a5b1_complex	TRUE	FALSE	FALSE	0.765	0	0.025
Fibroblasts|MPs	FBN1_integrin_a5b1_complex	TRUE	FALSE	FALSE	0.684	0	0.025
Fibroblasts|ECs	SEMA3C_NRP2	TRUE	FALSE	TRUE	0.411	0	0.025
Neuronal|ECs	SEMA3C_NRP2	TRUE	FALSE	TRUE	0.528	0	0.025
MuralCells|Fibroblasts	HBEGF_EGFR	TRUE	TRUE	TRUE	0.745	0	0.025
Neuronal|Fibroblasts	HBEGF_EGFR	TRUE	TRUE	TRUE	0.819	0	0.025
MuralCells|Fibroblasts	WNT5B_SFRP1	TRUE	FALSE	FALSE	0.521	0	0.025
MuralCells|Neuronal	WNT5B_SFRP1	TRUE	FALSE	FALSE	0.656	0	0.025
Fibroblasts|ECs	TENM3_ADGRL2	FALSE	FALSE	TRUE	0.412	0	0.025
Neuronal|ECs	TENM3_ADGRL2	FALSE	FALSE	TRUE	0.364	0	0.025
Fibroblasts|MPs	VCAM1_integrin_a9b1_complex	FALSE	FALSE	FALSE	0.478	0	0.025
MPs|MPs	VCAM1_integrin_a9b1_complex	FALSE	FALSE	FALSE	0.272	0	0.025
Neuronal|Fibroblasts	SOSTDC1_LRP6	TRUE	FALSE	TRUE	0.385	0	0.025
Neuronal|MPs	SOSTDC1_LRP6	TRUE	FALSE	TRUE	0.387	0	0.025
Fibroblasts|TandNK	CXCL16_CXCR6	TRUE	TRUE	TRUE	0.422	0	0.025
MPs|TandNK	CXCL16_CXCR6	TRUE	TRUE	TRUE	0.604	0	0.025
ECs|Fibroblasts	PDGFB_PDGFRB	TRUE	FALSE	TRUE	0.291	0	0.025
ECs|MuralCells	PDGFB_PDGFRB	TRUE	FALSE	TRUE	0.689	0	0.025
ECs|Fibroblasts	PDGFD_PDGFRB	TRUE	FALSE	TRUE	0.483	0	0.025
ECs|MuralCells	PDGFD_PDGFRB	TRUE	FALSE	TRUE	0.882	0	0.025
Fibroblasts|Neuronal	NGF_NGFR	TRUE	FALSE	TRUE	0.377	0	0.025
MuralCells|Neuronal	NGF_NGFR	TRUE	FALSE	TRUE	0.404	0	0.025
Neuronal|ECs	SEMA3E_PLXND1	TRUE	FALSE	TRUE	0.419	0	0.025
Neuronal|MPs	SEMA3E_PLXND1	TRUE	FALSE	TRUE	0.226	0	0.025
Fibroblasts|Neuronal	TGFB3_integrin_aVb8_complex	TRUE	FALSE	FALSE	0.236	0	0.025
MuralCells|Neuronal	TGFB3_integrin_aVb8_complex	TRUE	FALSE	FALSE	0.303	0	0.025
Fibroblasts|MPs	LAMA2_ADGRG6	TRUE	FALSE	TRUE	0.846	0	0.025
Neuronal|MPs	LAMA2_ADGRG6	TRUE	FALSE	TRUE	0.325	0	0.025
MuralCells|Fibroblasts	PDGFA_PDGFRA	TRUE	FALSE	TRUE	0.765	0	0.025
Neuronal|Fibroblasts	PDGFA_PDGFRA	TRUE	FALSE	TRUE	1.005	0	0.025
TandNK|MPs	IFNG_Type_II_IFNR	TRUE	FALSE	TRUE	0.58	0	0.025
TandNK|Neutrophils	IFNG_Type_II_IFNR	TRUE	FALSE	TRUE	0.591	0	0.025
Fibroblasts|ECs	PGF_NRP2	TRUE	FALSE	TRUE	0.486	0	0.025
MuralCells|ECs	PGF_NRP2	TRUE	FALSE	TRUE	0.48	0	0.025
MPs|TandNK	CXCL10_CXCR3	TRUE	FALSE	TRUE	0.287	0	0.025
TandNK|TandNK	CXCL10_CXCR3	TRUE	FALSE	TRUE	0.293	0	0.025
MuralCells|Fibroblasts	JAG1_VASN	TRUE	FALSE	FALSE	0.189	0	0.025
MuralCells|MuralCells	JAG1_VASN	TRUE	FALSE	FALSE	0.237	0	0.025
Fibroblasts|MuralCells	IGF1_IGF1R_enhancerComGPC3	TRUE	FALSE	TRUE	0.379	0	0.025
MPs|MuralCells	IGF1_IGF1R_enhancerComGPC3	TRUE	FALSE	TRUE	0.332	0	0.025
MPs|Neutrophils	IL1B_IL1_receptor_inhibitor	TRUE	FALSE	TRUE	0.481	0	0.025
Neutrophils|Neutrophils	IL1B_IL1_receptor_inhibitor	TRUE	FALSE	TRUE	1.647	0	0.025
Fibroblasts|MPs	PI16_TNFRSF21	TRUE	FALSE	TRUE	0.661	0	0.025
Neutrophils|MPs	PI16_TNFRSF21	TRUE	FALSE	TRUE	0.459	0	0.025
ECs|Fibroblasts	JAG2_VASN	TRUE	FALSE	FALSE	0.229	0	0.025
ECs|MuralCells	JAG2_VASN	TRUE	FALSE	FALSE	0.276	0	0.025
ECs|BCells	VEGFC_KDR	TRUE	FALSE	TRUE	0.297	0	0.025
ECs|ECs	VEGFC_KDR	TRUE	FALSE	TRUE	1.042	0	0.025
Fibroblasts|MPs	CSF1_CSF1R	TRUE	FALSE	TRUE	0.969	0	0.025
Fibroblasts|Neutrophils	CSF1_CSF1R	TRUE	FALSE	TRUE	0.346	0	0.025
Neuronal|MPs	CADM3_CADM1	FALSE	FALSE	FALSE	0.309	0	0.025
Neuronal|Neuronal	CADM3_CADM1	FALSE	FALSE	FALSE	0.64	0	0.025
Fibroblasts|MPs	C3_C3AR1	TRUE	FALSE	TRUE	1.783	0	0.025
Neutrophils|MPs	C3_C3AR1	TRUE	FALSE	TRUE	0.813	0	0.025
MPs|Fibroblasts	CADM1_NECTIN3	FALSE	FALSE	FALSE	0.22	0	0.025
Neuronal|Fibroblasts	CADM1_NECTIN3	FALSE	FALSE	FALSE	0.55	0	0.025
ECs|ECs	TGM2_ADGRG1	TRUE	FALSE	TRUE	0.701	0	0.025
MuralCells|ECs	TGM2_ADGRG1	TRUE	FALSE	TRUE	0.533	0	0.025
Fibroblasts|Neuronal	IGF1_integrin_a6b4_complex	TRUE	FALSE	FALSE	0.413	0	0.025
MPs|Neuronal	IGF1_integrin_a6b4_complex	TRUE	FALSE	FALSE	0.366	0	0.025
Fibroblasts|Neuronal	TENM3_ADGRL3	FALSE	FALSE	TRUE	0.344	0	0.025
Neuronal|Neuronal	TENM3_ADGRL3	FALSE	FALSE	TRUE	0.296	0	0.025
Fibroblasts|ECs	COL3A1_ADGRG1	TRUE	FALSE	TRUE	1.394	0	0.025
Neuronal|ECs	COL3A1_ADGRG1	TRUE	FALSE	TRUE	1.17	0	0.025
MuralCells|Fibroblasts	JAG1_NOTCH2	FALSE	FALSE	TRUE	0.208	0	0.037
MuralCells|MPs	JAG1_NOTCH2	FALSE	FALSE	TRUE	0.239	0	0.037
MuralCells|Neutrophils	JAG1_NOTCH2	FALSE	FALSE	TRUE	0.26	0	0.037
ECs|ECs	DLL4_NOTCH1	FALSE	FALSE	TRUE	0.35	0	0.037
ECs|Neuronal	DLL4_NOTCH1	FALSE	FALSE	TRUE	0.251	0	0.037
ECs|Neutrophils	DLL4_NOTCH1	FALSE	FALSE	TRUE	0.281	0	0.037
Fibroblasts|ECs	VEGFA_NRP1	TRUE	FALSE	TRUE	0.832	0	0.037
Fibroblasts|Fibroblasts	VEGFA_NRP1	TRUE	FALSE	TRUE	0.348	0	0.037
Fibroblasts|MPs	VEGFA_NRP1	TRUE	FALSE	TRUE	0.389	0	0.037
ECs|Fibroblasts	JAG2_NOTCH2	FALSE	FALSE	TRUE	0.248	0	0.037
ECs|MPs	JAG2_NOTCH2	FALSE	FALSE	TRUE	0.279	0	0.037
ECs|Neutrophils	JAG2_NOTCH2	FALSE	FALSE	TRUE	0.3	0	0.037
MuralCells|ECs	JAG1_NOTCH1	FALSE	FALSE	TRUE	0.314	0	0.037
MuralCells|Neuronal	JAG1_NOTCH1	FALSE	FALSE	TRUE	0.216	0	0.037
MuralCells|Neutrophils	JAG1_NOTCH1	FALSE	FALSE	TRUE	0.246	0	0.037
MuralCells|Fibroblasts	BMP2_BMPR1A_BMPR2	TRUE	FALSE	TRUE	0.231	0	0.037
MuralCells|MuralCells	BMP2_BMPR1A_BMPR2	TRUE	FALSE	TRUE	0.207	0	0.037
MuralCells|Neuronal	BMP2_BMPR1A_BMPR2	TRUE	FALSE	TRUE	0.228	0	0.037
Fibroblasts|Fibroblasts	BMP4_BMPR1A_BMPR2	TRUE	FALSE	TRUE	0.223	0	0.037
Fibroblasts|MuralCells	BMP4_BMPR1A_BMPR2	TRUE	FALSE	TRUE	0.199	0	0.037
Fibroblasts|Neuronal	BMP4_BMPR1A_BMPR2	TRUE	FALSE	TRUE	0.22	0	0.037
ECs|MuralCells	FN1_integrin_a8b1_complex	TRUE	FALSE	FALSE	0.359	0	0.037
Fibroblasts|MuralCells	FN1_integrin_a8b1_complex	TRUE	FALSE	FALSE	0.337	0	0.037
MPs|MuralCells	FN1_integrin_a8b1_complex	TRUE	FALSE	FALSE	0.332	0	0.037
Neutrophils|BCells	CD177_PECAM1	FALSE	FALSE	TRUE	1	0	0.037
Neutrophils|ECs	CD177_PECAM1	FALSE	FALSE	TRUE	1.768	0	0.037
Neutrophils|TandNK	CD177_PECAM1	FALSE	FALSE	TRUE	0.888	0	0.037
ECs|ECs	JAG2_NOTCH1	FALSE	FALSE	TRUE	0.354	0	0.037
ECs|Neuronal	JAG2_NOTCH1	FALSE	FALSE	TRUE	0.256	0	0.037
ECs|Neutrophils	JAG2_NOTCH1	FALSE	FALSE	TRUE	0.286	0	0.037
ECs|Fibroblasts	DLL4_NOTCH2	FALSE	FALSE	TRUE	0.243	0	0.037
ECs|MPs	DLL4_NOTCH2	FALSE	FALSE	TRUE	0.275	0	0.037
ECs|Neutrophils	DLL4_NOTCH2	FALSE	FALSE	TRUE	0.295	0	0.037
BCells|TandNK	ALCAM_CD6	TRUE	FALSE	FALSE	0.371	0	0.037
MPs|TandNK	ALCAM_CD6	TRUE	FALSE	FALSE	0.375	0	0.037
Neuronal|TandNK	ALCAM_CD6	TRUE	FALSE	FALSE	0.464	0	0.037
MPs|BCells	PLAU_PLAUR	TRUE	FALSE	TRUE	0.245	0	0.037
MPs|MPs	PLAU_PLAUR	TRUE	FALSE	TRUE	0.246	0	0.037
MPs|Neutrophils	PLAU_PLAUR	TRUE	FALSE	TRUE	1.169	0	0.037
Fibroblasts|Fibroblasts	Testosterone_byHSD17B12_AR	TRUE	FALSE	TRUE	0.318	0	0.037
MPs|Fibroblasts	Testosterone_byHSD17B12_AR	TRUE	FALSE	TRUE	0.384	0	0.037
Neuronal|Fibroblasts	Testosterone_byHSD17B12_AR	TRUE	FALSE	TRUE	0.348	0	0.037
Fibroblasts|ECs	COL4A4_integrin_a1b1_complex	TRUE	FALSE	FALSE	0.501	0	0.037
Fibroblasts|MuralCells	COL4A4_integrin_a1b1_complex	TRUE	FALSE	FALSE	0.417	0	0.037
Fibroblasts|Neuronal	COL4A4_integrin_a1b1_complex	TRUE	FALSE	FALSE	0.439	0	0.037
ECs|BCells	PODXL_SELL	FALSE	FALSE	FALSE	1.007	0	0.037
ECs|Neutrophils	PODXL_SELL	FALSE	FALSE	FALSE	1.478	0	0.037
ECs|TandNK	PODXL_SELL	FALSE	FALSE	FALSE	0.849	0	0.037
Fibroblasts|MPs	APOE_TREM2_receptor	TRUE	FALSE	TRUE	1.277	0	0.037
MPs|MPs	APOE_TREM2_receptor	TRUE	FALSE	TRUE	1.912	0	0.037
Neuronal|MPs	APOE_TREM2_receptor	TRUE	FALSE	TRUE	1.857	0	0.037
Cardiomyocytes|MPs	CLU_TREM2_receptor	TRUE	FALSE	TRUE	0.504	0	0.037
ECs|MPs	CLU_TREM2_receptor	TRUE	FALSE	TRUE	0.355	0	0.037
MuralCells|MPs	CLU_TREM2_receptor	TRUE	FALSE	TRUE	0.495	0	0.037
BCells|Neutrophils	CD48_CD244	FALSE	FALSE	TRUE	0.386	0	0.037
MPs|Neutrophils	CD48_CD244	FALSE	FALSE	TRUE	0.49	0	0.037
TandNK|Neutrophils	CD48_CD244	FALSE	FALSE	TRUE	0.517	0	0.037
ECs|ECs	CDH5_CDH5	FALSE	FALSE	FALSE	2.144	0	0.037
ECs|TandNK	CDH5_CDH5	FALSE	FALSE	FALSE	1.199	0	0.037
TandNK|ECs	CDH5_CDH5	FALSE	FALSE	FALSE	1.199	0	0.037
Neutrophils|ECs	OSM_OSMR	TRUE	FALSE	TRUE	1.041	0	0.037
Neutrophils|Fibroblasts	OSM_OSMR	TRUE	FALSE	TRUE	1.128	0	0.037
Neutrophils|MuralCells	OSM_OSMR	TRUE	FALSE	TRUE	0.944	0	0.037
Cardiomyocytes|BCells	VEGFB_FLT1_complex	TRUE	FALSE	TRUE	0.633	0	0.049
Cardiomyocytes|ECs	VEGFB_FLT1_complex	TRUE	FALSE	TRUE	1.378	0	0.049
MuralCells|BCells	VEGFB_FLT1_complex	TRUE	FALSE	TRUE	0.299	0.008	0.049
MuralCells|ECs	VEGFB_FLT1_complex	TRUE	FALSE	TRUE	1.044	0	0.049
BCells|BCells	SEMA4D_CD72	FALSE	FALSE	TRUE	0.233	0	0.049
BCells|MPs	SEMA4D_CD72	FALSE	FALSE	TRUE	0.314	0	0.049
TandNK|BCells	SEMA4D_CD72	FALSE	FALSE	TRUE	0.29	0	0.049
TandNK|MPs	SEMA4D_CD72	FALSE	FALSE	TRUE	0.371	0	0.049
MPs|MPs	CADM1_CADM1	FALSE	FALSE	FALSE	0.225	0.004	0.049
MPs|Neuronal	CADM1_CADM1	FALSE	FALSE	FALSE	0.555	0	0.049
Neuronal|MPs	CADM1_CADM1	FALSE	FALSE	FALSE	0.555	0	0.049
Neuronal|Neuronal	CADM1_CADM1	FALSE	FALSE	FALSE	0.886	0	0.049
Fibroblasts|Fibroblasts	TGFB3_TGFbeta_receptor1	TRUE	FALSE	TRUE	0.246	0	0.049
Fibroblasts|MPs	TGFB3_TGFbeta_receptor1	TRUE	FALSE	TRUE	0.284	0	0.049
MuralCells|Fibroblasts	TGFB3_TGFbeta_receptor1	TRUE	FALSE	TRUE	0.314	0	0.049
MuralCells|MPs	TGFB3_TGFbeta_receptor1	TRUE	FALSE	TRUE	0.351	0	0.049
Fibroblasts|MPs	CCL7_CCR5	TRUE	FALSE	TRUE	0.557	0	0.049
Fibroblasts|TandNK	CCL7_CCR5	TRUE	FALSE	TRUE	0.427	0	0.049
MPs|MPs	CCL7_CCR5	TRUE	FALSE	TRUE	0.746	0	0.049
MPs|TandNK	CCL7_CCR5	TRUE	FALSE	TRUE	0.616	0	0.049
ECs|Fibroblasts	IGFBP3_TMEM219	TRUE	FALSE	TRUE	0.391	0	0.049
ECs|MPs	IGFBP3_TMEM219	TRUE	FALSE	TRUE	0.421	0	0.049
Fibroblasts|Fibroblasts	IGFBP3_TMEM219	TRUE	FALSE	TRUE	0.377	0	0.049
Fibroblasts|MPs	IGFBP3_TMEM219	TRUE	FALSE	TRUE	0.407	0	0.049
Fibroblasts|BCells	PGF_FLT1_complex	TRUE	FALSE	TRUE	0.339	0	0.049
Fibroblasts|ECs	PGF_FLT1_complex	TRUE	FALSE	TRUE	1.084	0	0.049
MuralCells|BCells	PGF_FLT1_complex	TRUE	FALSE	TRUE	0.332	0	0.049
MuralCells|ECs	PGF_FLT1_complex	TRUE	FALSE	TRUE	1.077	0	0.049
Fibroblasts|MPs	CCL7_CCR2	TRUE	FALSE	TRUE	0.716	0	0.049
Fibroblasts|TandNK	CCL7_CCR2	TRUE	FALSE	TRUE	0.544	0	0.049
MPs|MPs	CCL7_CCR2	TRUE	FALSE	TRUE	0.906	0	0.049
MPs|TandNK	CCL7_CCR2	TRUE	FALSE	TRUE	0.734	0	0.049
Fibroblasts|MPs	CCL2_CCR2	TRUE	FALSE	TRUE	0.594	0	0.049
Fibroblasts|TandNK	CCL2_CCR2	TRUE	FALSE	TRUE	0.422	0	0.049
MPs|MPs	CCL2_CCR2	TRUE	FALSE	TRUE	1.136	0	0.049
MPs|TandNK	CCL2_CCR2	TRUE	FALSE	TRUE	0.965	0	0.049
Neuronal|Fibroblasts	NCAM1_FGFR1	TRUE	TRUE	TRUE	1.011	0	0.049
Neuronal|MPs	NCAM1_FGFR1	TRUE	TRUE	TRUE	0.72	0	0.049
Neuronal|MuralCells	NCAM1_FGFR1	TRUE	TRUE	TRUE	0.807	0	0.049
Neuronal|Neuronal	NCAM1_FGFR1	TRUE	TRUE	TRUE	0.776	0	0.049
Fibroblasts|BCells	CXCL14_CXCR4	TRUE	FALSE	TRUE	0.624	0	0.049
Fibroblasts|MPs	CXCL14_CXCR4	TRUE	FALSE	TRUE	0.417	0	0.049
Fibroblasts|Neutrophils	CXCL14_CXCR4	TRUE	FALSE	TRUE	0.543	0	0.049
Fibroblasts|TandNK	CXCL14_CXCR4	TRUE	FALSE	TRUE	0.538	0	0.049
Cardiomyocytes|BCells	VEGFB_FLT1	TRUE	FALSE	TRUE	0.654	0	0.049
Cardiomyocytes|ECs	VEGFB_FLT1	TRUE	FALSE	TRUE	1.587	0	0.049
Cardiomyocytes|TandNK	VEGFB_FLT1	TRUE	FALSE	TRUE	0.647	0	0.049
MuralCells|ECs	VEGFB_FLT1	TRUE	FALSE	TRUE	1.252	0	0.049
ECs|MPs	COL4A2_ADGRG6	TRUE	FALSE	TRUE	0.757	0	0.049
Fibroblasts|MPs	COL4A2_ADGRG6	TRUE	FALSE	TRUE	0.623	0	0.049
MuralCells|MPs	COL4A2_ADGRG6	TRUE	FALSE	TRUE	0.404	0	0.049
Neuronal|MPs	COL4A2_ADGRG6	TRUE	FALSE	TRUE	0.451	0	0.049
ECs|MPs	COL4A1_ADGRG6	TRUE	FALSE	TRUE	0.886	0	0.049
Fibroblasts|MPs	COL4A1_ADGRG6	TRUE	FALSE	TRUE	0.851	0	0.049
MuralCells|MPs	COL4A1_ADGRG6	TRUE	FALSE	TRUE	0.457	0.008	0.049
Neuronal|MPs	COL4A1_ADGRG6	TRUE	FALSE	TRUE	0.693	0	0.049
ECs|ECs	ESAM_ESAM	FALSE	FALSE	FALSE	1.459	0	0.049
ECs|MuralCells	ESAM_ESAM	FALSE	FALSE	FALSE	1.174	0	0.049
MuralCells|ECs	ESAM_ESAM	FALSE	FALSE	FALSE	1.174	0	0.049
MuralCells|MuralCells	ESAM_ESAM	FALSE	FALSE	FALSE	0.888	0	0.049
Neuronal|Fibroblasts	L1CAM_integrin_aVb1_complex	FALSE	FALSE	FALSE	0.736	0	0.049
Neuronal|MPs	L1CAM_integrin_aVb1_complex	FALSE	FALSE	FALSE	0.698	0	0.049
Neuronal|Neuronal	L1CAM_integrin_aVb1_complex	FALSE	FALSE	FALSE	0.952	0	0.049
Neuronal|TandNK	L1CAM_integrin_aVb1_complex	FALSE	FALSE	FALSE	0.739	0	0.049
Fibroblasts|BCells	VCAM1_integrin_a4b7_complex	FALSE	FALSE	FALSE	0.499	0	0.049
Fibroblasts|TandNK	VCAM1_integrin_a4b7_complex	FALSE	FALSE	FALSE	0.724	0	0.049
MPs|BCells	VCAM1_integrin_a4b7_complex	FALSE	FALSE	FALSE	0.292	0	0.049
MPs|TandNK	VCAM1_integrin_a4b7_complex	FALSE	FALSE	FALSE	0.518	0	0.049
BCells|MPs	PTPRC_MRC1	FALSE	FALSE	TRUE	1.564	0	0.049
MPs|MPs	PTPRC_MRC1	FALSE	FALSE	TRUE	1.707	0	0.049
Neutrophils|MPs	PTPRC_MRC1	FALSE	FALSE	TRUE	2.205	0	0.049
TandNK|MPs	PTPRC_MRC1	FALSE	FALSE	TRUE	2.068	0	0.049
TandNK|ECs	FASLG_FAS	TRUE	FALSE	TRUE	0.378	0	0.049
TandNK|Fibroblasts	FASLG_FAS	TRUE	FALSE	TRUE	0.216	0	0.049
TandNK|MuralCells	FASLG_FAS	TRUE	FALSE	TRUE	0.207	0	0.049
TandNK|Neutrophils	FASLG_FAS	TRUE	FALSE	TRUE	0.273	0	0.049
BCells|BCells	PTPRC_CD22	FALSE	FALSE	TRUE	0.937	0	0.049
MPs|BCells	PTPRC_CD22	FALSE	FALSE	TRUE	1.079	0	0.049
Neutrophils|BCells	PTPRC_CD22	FALSE	FALSE	TRUE	1.577	0	0.049
TandNK|BCells	PTPRC_CD22	FALSE	FALSE	TRUE	1.441	0	0.049
Fibroblasts|MPs	CD248_IL6R	TRUE	FALSE	TRUE	0.377	0	0.049
Fibroblasts|Neutrophils	CD248_IL6R	TRUE	FALSE	TRUE	0.295	0	0.049
MuralCells|MPs	CD248_IL6R	TRUE	FALSE	TRUE	0.356	0	0.049
MuralCells|Neutrophils	CD248_IL6R	TRUE	FALSE	TRUE	0.274	0	0.049
MuralCells|Fibroblasts	FGF1_FGFR1	TRUE	FALSE	TRUE	0.547	0	0.049
MuralCells|MPs	FGF1_FGFR1	TRUE	FALSE	TRUE	0.257	0	0.049
MuralCells|MuralCells	FGF1_FGFR1	TRUE	FALSE	TRUE	0.344	0	0.049
MuralCells|Neuronal	FGF1_FGFR1	TRUE	FALSE	TRUE	0.312	0	0.049
ECs|MPs	APP_TREM2_receptor	FALSE	FALSE	TRUE	1.053	0	0.062
Fibroblasts|MPs	APP_TREM2_receptor	FALSE	FALSE	TRUE	0.856	0	0.062
MPs|MPs	APP_TREM2_receptor	FALSE	FALSE	TRUE	0.759	0	0.062
Neuronal|MPs	APP_TREM2_receptor	FALSE	FALSE	TRUE	0.97	0	0.062
Neutrophils|MPs	APP_TREM2_receptor	FALSE	FALSE	TRUE	0.851	0	0.062
Fibroblasts|BCells	THBS1_CD36	FALSE	FALSE	TRUE	0.657	0.016	0.062
Fibroblasts|ECs	THBS1_CD36	FALSE	FALSE	TRUE	2.184	0	0.062
Fibroblasts|MPs	THBS1_CD36	FALSE	FALSE	TRUE	0.675	0	0.062
Fibroblasts|MuralCells	THBS1_CD36	FALSE	FALSE	TRUE	0.637	0.004	0.062
MuralCells|ECs	THBS1_CD36	FALSE	FALSE	TRUE	1.99	0	0.062
ECs|MPs	APP_TNFRSF21	FALSE	FALSE	TRUE	0.945	0	0.062
Fibroblasts|MPs	APP_TNFRSF21	FALSE	FALSE	TRUE	0.747	0	0.062
MPs|MPs	APP_TNFRSF21	FALSE	FALSE	TRUE	0.65	0	0.062
Neuronal|MPs	APP_TNFRSF21	FALSE	FALSE	TRUE	0.861	0	0.062
Neutrophils|MPs	APP_TNFRSF21	FALSE	FALSE	TRUE	0.743	0	0.062
TandNK|BCells	SPN_ICAM1	FALSE	FALSE	TRUE	0.372	0	0.062
TandNK|ECs	SPN_ICAM1	FALSE	FALSE	TRUE	0.419	0	0.062
TandNK|Fibroblasts	SPN_ICAM1	FALSE	FALSE	TRUE	0.391	0	0.062
TandNK|MPs	SPN_ICAM1	FALSE	FALSE	TRUE	0.592	0	0.062
TandNK|TandNK	SPN_ICAM1	FALSE	FALSE	TRUE	0.422	0	0.062
Fibroblasts|Fibroblasts	TGFB3_TGFBR3	TRUE	FALSE	TRUE	0.528	0	0.062
Fibroblasts|Neuronal	TGFB3_TGFBR3	TRUE	FALSE	TRUE	0.339	0	0.062
MuralCells|Fibroblasts	TGFB3_TGFBR3	TRUE	FALSE	TRUE	0.596	0	0.062
MuralCells|MuralCells	TGFB3_TGFBR3	TRUE	FALSE	TRUE	0.257	0	0.062
MuralCells|Neuronal	TGFB3_TGFBR3	TRUE	FALSE	TRUE	0.407	0	0.062
Neuronal|ECs	COL16A1_integrin_a1b1_complex	TRUE	FALSE	FALSE	0.858	0	0.062
Neuronal|Fibroblasts	COL16A1_integrin_a1b1_complex	TRUE	FALSE	FALSE	0.57	0	0.062
Neuronal|MuralCells	COL16A1_integrin_a1b1_complex	TRUE	FALSE	FALSE	0.775	0	0.062
Neuronal|Neuronal	COL16A1_integrin_a1b1_complex	TRUE	FALSE	FALSE	0.796	0	0.062
Neuronal|TandNK	COL16A1_integrin_a1b1_complex	TRUE	FALSE	FALSE	0.569	0	0.062
ECs|ECs	SEMA7A_integrin_a1b1_complex	FALSE	FALSE	FALSE	0.744	0	0.062
ECs|Fibroblasts	SEMA7A_integrin_a1b1_complex	FALSE	FALSE	FALSE	0.456	0	0.062
ECs|MuralCells	SEMA7A_integrin_a1b1_complex	FALSE	FALSE	FALSE	0.661	0	0.062
ECs|Neuronal	SEMA7A_integrin_a1b1_complex	FALSE	FALSE	FALSE	0.682	0	0.062
ECs|TandNK	SEMA7A_integrin_a1b1_complex	FALSE	FALSE	FALSE	0.455	0	0.062
Fibroblasts|ECs	COL6A6_integrin_a1b1_complex	TRUE	FALSE	FALSE	0.557	0	0.062
Fibroblasts|Fibroblasts	COL6A6_integrin_a1b1_complex	TRUE	FALSE	FALSE	0.268	0	0.062
Fibroblasts|MuralCells	COL6A6_integrin_a1b1_complex	TRUE	FALSE	FALSE	0.473	0	0.062
Fibroblasts|Neuronal	COL6A6_integrin_a1b1_complex	TRUE	FALSE	FALSE	0.494	0	0.062
Fibroblasts|TandNK	COL6A6_integrin_a1b1_complex	TRUE	FALSE	FALSE	0.267	0	0.062
Fibroblasts|ECs	COL6A3_integrin_a1b1_complex	TRUE	FALSE	FALSE	0.725	0	0.062
Fibroblasts|Fibroblasts	COL6A3_integrin_a1b1_complex	TRUE	FALSE	FALSE	0.437	0	0.062
Fibroblasts|MuralCells	COL6A3_integrin_a1b1_complex	TRUE	FALSE	FALSE	0.642	0	0.062
Fibroblasts|Neuronal	COL6A3_integrin_a1b1_complex	TRUE	FALSE	FALSE	0.663	0	0.062
Fibroblasts|TandNK	COL6A3_integrin_a1b1_complex	TRUE	FALSE	FALSE	0.436	0	0.062
ECs|Fibroblasts	JAM2_JAM3	TRUE	FALSE	FALSE	0.646	0	0.062
ECs|MuralCells	JAM2_JAM3	TRUE	FALSE	FALSE	0.814	0	0.062
ECs|Neuronal	JAM2_JAM3	TRUE	FALSE	FALSE	0.687	0	0.062
Fibroblasts|MuralCells	JAM2_JAM3	TRUE	FALSE	FALSE	0.362	0	0.062
Fibroblasts|Neuronal	JAM2_JAM3	TRUE	FALSE	FALSE	0.235	0.008	0.062
Fibroblasts|ECs	COL8A1_integrin_a1b1_complex	TRUE	FALSE	FALSE	0.818	0	0.062
Fibroblasts|Fibroblasts	COL8A1_integrin_a1b1_complex	TRUE	FALSE	FALSE	0.53	0	0.062
Fibroblasts|MuralCells	COL8A1_integrin_a1b1_complex	TRUE	FALSE	FALSE	0.735	0	0.062
Fibroblasts|Neuronal	COL8A1_integrin_a1b1_complex	TRUE	FALSE	FALSE	0.756	0	0.062
Fibroblasts|TandNK	COL8A1_integrin_a1b1_complex	TRUE	FALSE	FALSE	0.529	0	0.062
Neuronal|ECs	COL20A1_integrin_a1b1_complex	TRUE	FALSE	FALSE	0.546	0	0.062
Neuronal|Fibroblasts	COL20A1_integrin_a1b1_complex	TRUE	FALSE	FALSE	0.258	0.004	0.062
Neuronal|MuralCells	COL20A1_integrin_a1b1_complex	TRUE	FALSE	FALSE	0.463	0	0.062
Neuronal|Neuronal	COL20A1_integrin_a1b1_complex	TRUE	FALSE	FALSE	0.484	0	0.062
Neuronal|TandNK	COL20A1_integrin_a1b1_complex	TRUE	FALSE	FALSE	0.257	0.008	0.062
Fibroblasts|Fibroblasts	RARRES2_CMKLR1	TRUE	FALSE	TRUE	0.818	0	0.074
Fibroblasts|MPs	RARRES2_CMKLR1	TRUE	FALSE	TRUE	0.776	0	0.074
MuralCells|Fibroblasts	RARRES2_CMKLR1	TRUE	FALSE	TRUE	0.64	0	0.074
MuralCells|MPs	RARRES2_CMKLR1	TRUE	FALSE	TRUE	0.598	0	0.074
Neuronal|Fibroblasts	RARRES2_CMKLR1	TRUE	FALSE	TRUE	1.084	0	0.074
Neuronal|MPs	RARRES2_CMKLR1	TRUE	FALSE	TRUE	1.042	0	0.074
Fibroblasts|BCells	THBS2_CD36	FALSE	FALSE	TRUE	0.683	0	0.074
Fibroblasts|Cardiomyocytes	THBS2_CD36	FALSE	FALSE	TRUE	0.66	0.016	0.074
Fibroblasts|ECs	THBS2_CD36	FALSE	FALSE	TRUE	2.209	0	0.074
Fibroblasts|MPs	THBS2_CD36	FALSE	FALSE	TRUE	0.7	0	0.074
Fibroblasts|MuralCells	THBS2_CD36	FALSE	FALSE	TRUE	0.663	0	0.074
Fibroblasts|TandNK	THBS2_CD36	FALSE	FALSE	TRUE	0.644	0	0.074
Fibroblasts|MuralCells	NGF_SORT1	TRUE	FALSE	TRUE	0.445	0	0.074
Fibroblasts|Neuronal	NGF_SORT1	TRUE	FALSE	TRUE	0.357	0	0.074
Fibroblasts|Neutrophils	NGF_SORT1	TRUE	FALSE	TRUE	0.356	0	0.074
MuralCells|MuralCells	NGF_SORT1	TRUE	FALSE	TRUE	0.471	0	0.074
MuralCells|Neuronal	NGF_SORT1	TRUE	FALSE	TRUE	0.384	0	0.074
MuralCells|Neutrophils	NGF_SORT1	TRUE	FALSE	TRUE	0.382	0	0.074
MPs|MPs	TNF_TNFRSF1B	TRUE	FALSE	TRUE	0.428	0	0.074
MPs|Neutrophils	TNF_TNFRSF1B	TRUE	FALSE	TRUE	0.467	0	0.074
MPs|TandNK	TNF_TNFRSF1B	TRUE	FALSE	TRUE	0.425	0	0.074
Neutrophils|MPs	TNF_TNFRSF1B	TRUE	FALSE	TRUE	0.286	0	0.074
Neutrophils|Neutrophils	TNF_TNFRSF1B	TRUE	FALSE	TRUE	0.325	0	0.074
Neutrophils|TandNK	TNF_TNFRSF1B	TRUE	FALSE	TRUE	0.283	0	0.074
BCells|MuralCells	LAMC1_integrin_a7b1_complex	TRUE	FALSE	FALSE	0.419	0	0.074
ECs|MuralCells	LAMC1_integrin_a7b1_complex	TRUE	FALSE	FALSE	0.451	0	0.074
Fibroblasts|MuralCells	LAMC1_integrin_a7b1_complex	TRUE	FALSE	FALSE	1.106	0	0.074
MPs|MuralCells	LAMC1_integrin_a7b1_complex	TRUE	FALSE	FALSE	0.364	0.008	0.074
MuralCells|MuralCells	LAMC1_integrin_a7b1_complex	TRUE	FALSE	FALSE	0.426	0	0.074
Neuronal|MuralCells	LAMC1_integrin_a7b1_complex	TRUE	FALSE	FALSE	0.673	0	0.074
Fibroblasts|Fibroblasts	TGFB2_TGFbeta_receptor1	TRUE	FALSE	TRUE	0.303	0	0.074
Fibroblasts|MPs	TGFB2_TGFbeta_receptor1	TRUE	FALSE	TRUE	0.34	0	0.074
MuralCells|Fibroblasts	TGFB2_TGFbeta_receptor1	TRUE	FALSE	TRUE	0.263	0	0.074
MuralCells|MPs	TGFB2_TGFbeta_receptor1	TRUE	FALSE	TRUE	0.301	0	0.074
Neuronal|Fibroblasts	TGFB2_TGFbeta_receptor1	TRUE	FALSE	TRUE	0.304	0	0.074
Neuronal|MPs	TGFB2_TGFbeta_receptor1	TRUE	FALSE	TRUE	0.341	0	0.074
Fibroblasts|BCells	PGF_FLT1	TRUE	FALSE	TRUE	0.359	0.012	0.074
Fibroblasts|ECs	PGF_FLT1	TRUE	FALSE	TRUE	1.292	0	0.074
Fibroblasts|TandNK	PGF_FLT1	TRUE	FALSE	TRUE	0.352	0.008	0.074
MuralCells|BCells	PGF_FLT1	TRUE	FALSE	TRUE	0.353	0.004	0.074
MuralCells|ECs	PGF_FLT1	TRUE	FALSE	TRUE	1.286	0	0.074
MuralCells|TandNK	PGF_FLT1	TRUE	FALSE	TRUE	0.346	0.012	0.074
MPs|ECs	SEMA4A_PLXND1	FALSE	FALSE	TRUE	0.439	0	0.074
MPs|MPs	SEMA4A_PLXND1	FALSE	FALSE	TRUE	0.245	0	0.074
Neutrophils|ECs	SEMA4A_PLXND1	FALSE	FALSE	TRUE	0.62	0	0.074
Neutrophils|MPs	SEMA4A_PLXND1	FALSE	FALSE	TRUE	0.427	0	0.074
TandNK|ECs	SEMA4A_PLXND1	FALSE	FALSE	TRUE	0.476	0	0.074
TandNK|MPs	SEMA4A_PLXND1	FALSE	FALSE	TRUE	0.283	0	0.074
ECs|Fibroblasts	BMP6_BMPR1A_BMPR2	TRUE	FALSE	TRUE	0.281	0	0.074
ECs|MuralCells	BMP6_BMPR1A_BMPR2	TRUE	FALSE	TRUE	0.257	0	0.074
ECs|Neuronal	BMP6_BMPR1A_BMPR2	TRUE	FALSE	TRUE	0.278	0	0.074
Fibroblasts|Fibroblasts	BMP6_BMPR1A_BMPR2	TRUE	FALSE	TRUE	0.256	0	0.074
Fibroblasts|MuralCells	BMP6_BMPR1A_BMPR2	TRUE	FALSE	TRUE	0.231	0	0.074
Fibroblasts|Neuronal	BMP6_BMPR1A_BMPR2	TRUE	FALSE	TRUE	0.252	0	0.074
MPs|MPs	LGALS3_MERTK	TRUE	FALSE	TRUE	0.756	0	0.074
MPs|MuralCells	LGALS3_MERTK	TRUE	FALSE	TRUE	0.623	0	0.074
Neuronal|MPs	LGALS3_MERTK	TRUE	FALSE	TRUE	0.385	0	0.074
Neutrophils|MPs	LGALS3_MERTK	TRUE	FALSE	TRUE	0.939	0	0.074
Neutrophils|MuralCells	LGALS3_MERTK	TRUE	FALSE	TRUE	0.805	0	0.074
TandNK|MPs	LGALS3_MERTK	TRUE	FALSE	TRUE	0.37	0	0.074
Fibroblasts|MPs	RARRES2_CCRL2	TRUE	FALSE	TRUE	0.883	0	0.074
Fibroblasts|Neutrophils	RARRES2_CCRL2	TRUE	FALSE	TRUE	0.853	0	0.074
MuralCells|MPs	RARRES2_CCRL2	TRUE	FALSE	TRUE	0.704	0	0.074
MuralCells|Neutrophils	RARRES2_CCRL2	TRUE	FALSE	TRUE	0.675	0	0.074
Neuronal|MPs	RARRES2_CCRL2	TRUE	FALSE	TRUE	1.149	0	0.074
Neuronal|Neutrophils	RARRES2_CCRL2	TRUE	FALSE	TRUE	1.119	0	0.074
BCells|Fibroblasts	SEMA4D_PLXNB2	FALSE	FALSE	TRUE	0.198	0	0.074
BCells|MPs	SEMA4D_PLXNB2	FALSE	FALSE	TRUE	0.286	0	0.074
BCells|MuralCells	SEMA4D_PLXNB2	FALSE	FALSE	TRUE	0.206	0	0.074
TandNK|Fibroblasts	SEMA4D_PLXNB2	FALSE	FALSE	TRUE	0.254	0	0.074
TandNK|MPs	SEMA4D_PLXNB2	FALSE	FALSE	TRUE	0.343	0	0.074
TandNK|MuralCells	SEMA4D_PLXNB2	FALSE	FALSE	TRUE	0.263	0	0.074
BCells|BCells	PECAM1_CD38	FALSE	TRUE	TRUE	0.39	0	0.074
BCells|ECs	PECAM1_CD38	FALSE	TRUE	TRUE	0.414	0	0.074
BCells|MPs	PECAM1_CD38	FALSE	TRUE	TRUE	0.374	0	0.074
ECs|BCells	PECAM1_CD38	FALSE	TRUE	TRUE	1.157	0	0.074
ECs|ECs	PECAM1_CD38	FALSE	TRUE	TRUE	1.181	0	0.074
ECs|MPs	PECAM1_CD38	FALSE	TRUE	TRUE	1.142	0	0.074
ECs|BCells	FN1_integrin_a4b7_complex	TRUE	FALSE	FALSE	0.348	0	0.074
ECs|TandNK	FN1_integrin_a4b7_complex	TRUE	FALSE	FALSE	0.573	0	0.074
Fibroblasts|BCells	FN1_integrin_a4b7_complex	TRUE	FALSE	FALSE	0.325	0	0.074
Fibroblasts|TandNK	FN1_integrin_a4b7_complex	TRUE	FALSE	FALSE	0.551	0	0.074
MPs|BCells	FN1_integrin_a4b7_complex	TRUE	FALSE	FALSE	0.321	0	0.074
MPs|TandNK	FN1_integrin_a4b7_complex	TRUE	FALSE	FALSE	0.546	0	0.074
ECs|BCells	CD34_SELL	FALSE	FALSE	FALSE	0.917	0	0.074
ECs|Neutrophils	CD34_SELL	FALSE	FALSE	FALSE	1.387	0	0.074
ECs|TandNK	CD34_SELL	FALSE	FALSE	FALSE	0.758	0	0.074
Fibroblasts|BCells	CD34_SELL	FALSE	FALSE	FALSE	1.018	0	0.074
Fibroblasts|Neutrophils	CD34_SELL	FALSE	FALSE	FALSE	1.489	0	0.074
Fibroblasts|TandNK	CD34_SELL	FALSE	FALSE	FALSE	0.86	0	0.074
ECs|Fibroblasts	FN1_integrin_a5b1_complex	TRUE	FALSE	FALSE	0.368	0	0.074
ECs|MPs	FN1_integrin_a5b1_complex	TRUE	FALSE	FALSE	0.288	0	0.074
Fibroblasts|Fibroblasts	FN1_integrin_a5b1_complex	TRUE	FALSE	FALSE	0.346	0	0.074
Fibroblasts|MPs	FN1_integrin_a5b1_complex	TRUE	FALSE	FALSE	0.265	0	0.074
MPs|Fibroblasts	FN1_integrin_a5b1_complex	TRUE	FALSE	FALSE	0.341	0	0.074
MPs|MPs	FN1_integrin_a5b1_complex	TRUE	FALSE	FALSE	0.261	0	0.074
ECs|MPs	GAS6_MERTK	TRUE	FALSE	TRUE	0.908	0	0.086
ECs|MuralCells	GAS6_MERTK	TRUE	FALSE	TRUE	0.774	0	0.086
Fibroblasts|MPs	GAS6_MERTK	TRUE	FALSE	TRUE	0.809	0	0.086
Fibroblasts|MuralCells	GAS6_MERTK	TRUE	FALSE	TRUE	0.676	0	0.086
MPs|MPs	GAS6_MERTK	TRUE	FALSE	TRUE	0.652	0	0.086
MPs|MuralCells	GAS6_MERTK	TRUE	FALSE	TRUE	0.518	0	0.086
MuralCells|MPs	GAS6_MERTK	TRUE	FALSE	TRUE	0.434	0	0.086
ECs|BCells	JAM2_integrin_a4b1_complex	FALSE	FALSE	FALSE	0.784	0	0.086
ECs|MPs	JAM2_integrin_a4b1_complex	FALSE	FALSE	FALSE	0.771	0	0.086
ECs|Neuronal	JAM2_integrin_a4b1_complex	FALSE	FALSE	FALSE	0.691	0	0.086
ECs|TandNK	JAM2_integrin_a4b1_complex	FALSE	FALSE	FALSE	0.959	0	0.086
Fibroblasts|BCells	JAM2_integrin_a4b1_complex	FALSE	FALSE	FALSE	0.332	0	0.086
Fibroblasts|MPs	JAM2_integrin_a4b1_complex	FALSE	FALSE	FALSE	0.319	0	0.086
Fibroblasts|TandNK	JAM2_integrin_a4b1_complex	FALSE	FALSE	FALSE	0.507	0	0.086
ECs|Neutrophils	ANXA1_FPR1	TRUE	FALSE	TRUE	0.756	0	0.086
Fibroblasts|Neutrophils	ANXA1_FPR1	TRUE	FALSE	TRUE	1.441	0	0.086
MPs|Neutrophils	ANXA1_FPR1	TRUE	FALSE	TRUE	1.13	0	0.086
MuralCells|Neutrophils	ANXA1_FPR1	TRUE	FALSE	TRUE	0.904	0	0.086
Neuronal|Neutrophils	ANXA1_FPR1	TRUE	FALSE	TRUE	1.544	0	0.086
Neutrophils|Neutrophils	ANXA1_FPR1	TRUE	FALSE	TRUE	2.005	0	0.086
TandNK|Neutrophils	ANXA1_FPR1	TRUE	FALSE	TRUE	0.801	0	0.086
TandNK|BCells	THY1_ADGRE5	TRUE	FALSE	TRUE	0.779	0	0.086
TandNK|ECs	THY1_ADGRE5	TRUE	FALSE	TRUE	0.65	0	0.086
TandNK|Fibroblasts	THY1_ADGRE5	TRUE	FALSE	TRUE	0.565	0	0.086
TandNK|MPs	THY1_ADGRE5	TRUE	FALSE	TRUE	0.859	0	0.086
TandNK|MuralCells	THY1_ADGRE5	TRUE	FALSE	TRUE	0.573	0	0.086
TandNK|Neutrophils	THY1_ADGRE5	TRUE	FALSE	TRUE	1.01	0	0.086
TandNK|TandNK	THY1_ADGRE5	TRUE	FALSE	TRUE	1.088	0	0.086
Fibroblasts|Fibroblasts	TGFB2_TGFBR3	TRUE	FALSE	TRUE	0.584	0	0.099
Fibroblasts|MuralCells	TGFB2_TGFBR3	TRUE	FALSE	TRUE	0.246	0	0.099
Fibroblasts|Neuronal	TGFB2_TGFBR3	TRUE	FALSE	TRUE	0.396	0	0.099
MuralCells|Fibroblasts	TGFB2_TGFBR3	TRUE	FALSE	TRUE	0.545	0	0.099
MuralCells|Neuronal	TGFB2_TGFBR3	TRUE	FALSE	TRUE	0.356	0	0.099
Neuronal|Fibroblasts	TGFB2_TGFBR3	TRUE	FALSE	TRUE	0.585	0	0.099
Neuronal|MuralCells	TGFB2_TGFBR3	TRUE	FALSE	TRUE	0.247	0	0.099
Neuronal|Neuronal	TGFB2_TGFBR3	TRUE	FALSE	TRUE	0.396	0	0.099
Fibroblasts|MuralCells	JAM3_JAM3	TRUE	FALSE	FALSE	0.339	0	0.099
Fibroblasts|Neuronal	JAM3_JAM3	TRUE	FALSE	FALSE	0.211	0	0.099
MuralCells|Fibroblasts	JAM3_JAM3	TRUE	FALSE	FALSE	0.339	0	0.099
MuralCells|MuralCells	JAM3_JAM3	TRUE	FALSE	FALSE	0.507	0	0.099
MuralCells|Neuronal	JAM3_JAM3	TRUE	FALSE	FALSE	0.38	0	0.099
Neuronal|Fibroblasts	JAM3_JAM3	TRUE	FALSE	FALSE	0.211	0	0.099
Neuronal|MuralCells	JAM3_JAM3	TRUE	FALSE	FALSE	0.38	0	0.099
Neuronal|Neuronal	JAM3_JAM3	TRUE	FALSE	FALSE	0.252	0	0.099
Fibroblasts|ECs	PGF_NRP1	TRUE	FALSE	TRUE	0.916	0	0.099
Fibroblasts|Fibroblasts	PGF_NRP1	TRUE	FALSE	TRUE	0.433	0	0.099
Fibroblasts|MPs	PGF_NRP1	TRUE	FALSE	TRUE	0.474	0	0.099
Fibroblasts|Neuronal	PGF_NRP1	TRUE	FALSE	TRUE	0.344	0.016	0.099
MuralCells|ECs	PGF_NRP1	TRUE	FALSE	TRUE	0.91	0	0.099
MuralCells|Fibroblasts	PGF_NRP1	TRUE	FALSE	TRUE	0.426	0	0.099
MuralCells|MPs	PGF_NRP1	TRUE	FALSE	TRUE	0.467	0	0.099
MuralCells|Neuronal	PGF_NRP1	TRUE	FALSE	TRUE	0.337	0.048	0.099
MuralCells|ECs	COL18A1_integrin_a1b1_complex	TRUE	FALSE	FALSE	0.51	0	0.099
MuralCells|MuralCells	COL18A1_integrin_a1b1_complex	TRUE	FALSE	FALSE	0.427	0	0.099
MuralCells|Neuronal	COL18A1_integrin_a1b1_complex	TRUE	FALSE	FALSE	0.448	0	0.099
Neuronal|ECs	COL18A1_integrin_a1b1_complex	TRUE	FALSE	FALSE	0.783	0	0.099
Neuronal|Fibroblasts	COL18A1_integrin_a1b1_complex	TRUE	FALSE	FALSE	0.494	0	0.099
Neuronal|MuralCells	COL18A1_integrin_a1b1_complex	TRUE	FALSE	FALSE	0.699	0	0.099
Neuronal|Neuronal	COL18A1_integrin_a1b1_complex	TRUE	FALSE	FALSE	0.721	0	0.099
Neuronal|TandNK	COL18A1_integrin_a1b1_complex	TRUE	FALSE	FALSE	0.494	0	0.099
Fibroblasts|BCells	VCAM1_integrin_a4b1_complex	FALSE	FALSE	FALSE	0.559	0	0.099
Fibroblasts|MPs	VCAM1_integrin_a4b1_complex	FALSE	FALSE	FALSE	0.546	0	0.099
Fibroblasts|Neuronal	VCAM1_integrin_a4b1_complex	FALSE	FALSE	FALSE	0.466	0	0.099
Fibroblasts|TandNK	VCAM1_integrin_a4b1_complex	FALSE	FALSE	FALSE	0.734	0	0.099
MPs|BCells	VCAM1_integrin_a4b1_complex	FALSE	FALSE	FALSE	0.352	0	0.099
MPs|MPs	VCAM1_integrin_a4b1_complex	FALSE	FALSE	FALSE	0.34	0	0.099
MPs|Neuronal	VCAM1_integrin_a4b1_complex	FALSE	FALSE	FALSE	0.259	0.044	0.099
MPs|TandNK	VCAM1_integrin_a4b1_complex	FALSE	FALSE	FALSE	0.528	0	0.099
BCells|BCells	SEMA4D_PTPRC	FALSE	FALSE	FALSE	0.719	0	0.099
BCells|MPs	SEMA4D_PTPRC	FALSE	FALSE	FALSE	0.862	0	0.099
BCells|Neutrophils	SEMA4D_PTPRC	FALSE	FALSE	FALSE	1.36	0	0.099
BCells|TandNK	SEMA4D_PTPRC	FALSE	FALSE	FALSE	1.223	0	0.099
TandNK|BCells	SEMA4D_PTPRC	FALSE	FALSE	FALSE	0.776	0	0.099
TandNK|MPs	SEMA4D_PTPRC	FALSE	FALSE	FALSE	0.918	0	0.099
TandNK|Neutrophils	SEMA4D_PTPRC	FALSE	FALSE	FALSE	1.417	0	0.099
TandNK|TandNK	SEMA4D_PTPRC	FALSE	FALSE	FALSE	1.28	0	0.099
Fibroblasts|ECs	COL5A3_integrin_a1b1_complex	TRUE	FALSE	FALSE	0.549	0	0.099
Fibroblasts|MuralCells	COL5A3_integrin_a1b1_complex	TRUE	FALSE	FALSE	0.466	0	0.099
Fibroblasts|Neuronal	COL5A3_integrin_a1b1_complex	TRUE	FALSE	FALSE	0.487	0	0.099
Neuronal|ECs	COL5A3_integrin_a1b1_complex	TRUE	FALSE	FALSE	0.756	0	0.099
Neuronal|Fibroblasts	COL5A3_integrin_a1b1_complex	TRUE	FALSE	FALSE	0.468	0	0.099
Neuronal|MuralCells	COL5A3_integrin_a1b1_complex	TRUE	FALSE	FALSE	0.673	0	0.099
Neuronal|Neuronal	COL5A3_integrin_a1b1_complex	TRUE	FALSE	FALSE	0.694	0	0.099
Neuronal|TandNK	COL5A3_integrin_a1b1_complex	TRUE	FALSE	FALSE	0.467	0	0.099
BCells|Fibroblasts	TGFB1_TGFbeta_receptor1	TRUE	FALSE	TRUE	0.341	0	0.099
BCells|MPs	TGFB1_TGFbeta_receptor1	TRUE	FALSE	TRUE	0.378	0	0.099
ECs|Fibroblasts	TGFB1_TGFbeta_receptor1	TRUE	FALSE	TRUE	0.332	0	0.099
ECs|MPs	TGFB1_TGFbeta_receptor1	TRUE	FALSE	TRUE	0.37	0	0.099
MPs|Fibroblasts	TGFB1_TGFbeta_receptor1	TRUE	FALSE	TRUE	0.443	0	0.099
MPs|MPs	TGFB1_TGFbeta_receptor1	TRUE	FALSE	TRUE	0.48	0	0.099
TandNK|Fibroblasts	TGFB1_TGFbeta_receptor1	TRUE	FALSE	TRUE	0.294	0	0.099
TandNK|MPs	TGFB1_TGFbeta_receptor1	TRUE	FALSE	TRUE	0.332	0	0.099
BCells|Neuronal	PSAP_GPR37L1	TRUE	FALSE	TRUE	0.869	0	0.099
ECs|Neuronal	PSAP_GPR37L1	TRUE	FALSE	TRUE	1.077	0	0.099
Fibroblasts|Neuronal	PSAP_GPR37L1	TRUE	FALSE	TRUE	1.134	0	0.099
MPs|Neuronal	PSAP_GPR37L1	TRUE	FALSE	TRUE	1.752	0	0.099
MuralCells|Neuronal	PSAP_GPR37L1	TRUE	FALSE	TRUE	0.901	0	0.099
Neuronal|Neuronal	PSAP_GPR37L1	TRUE	FALSE	TRUE	1.256	0	0.099
Neutrophils|Neuronal	PSAP_GPR37L1	TRUE	FALSE	TRUE	1.047	0	0.099
TandNK|Neuronal	PSAP_GPR37L1	TRUE	FALSE	TRUE	0.823	0	0.099
Fibroblasts|ECs	COL14A1_integrin_a1b1_complex	TRUE	FALSE	FALSE	0.634	0	0.099
Fibroblasts|Fibroblasts	COL14A1_integrin_a1b1_complex	TRUE	FALSE	FALSE	0.346	0	0.099
Fibroblasts|MuralCells	COL14A1_integrin_a1b1_complex	TRUE	FALSE	FALSE	0.551	0	0.099
Fibroblasts|Neuronal	COL14A1_integrin_a1b1_complex	TRUE	FALSE	FALSE	0.572	0	0.099
Fibroblasts|TandNK	COL14A1_integrin_a1b1_complex	TRUE	FALSE	FALSE	0.345	0	0.099
Neuronal|ECs	COL14A1_integrin_a1b1_complex	TRUE	FALSE	FALSE	0.517	0	0.099
Neuronal|MuralCells	COL14A1_integrin_a1b1_complex	TRUE	FALSE	FALSE	0.433	0	0.099
Neuronal|Neuronal	COL14A1_integrin_a1b1_complex	TRUE	FALSE	FALSE	0.454	0	0.099
Fibroblasts|ECs	COL5A1_integrin_a1b1_complex	TRUE	FALSE	FALSE	0.662	0	0.099
Fibroblasts|Fibroblasts	COL5A1_integrin_a1b1_complex	TRUE	FALSE	FALSE	0.374	0	0.099
Fibroblasts|MuralCells	COL5A1_integrin_a1b1_complex	TRUE	FALSE	FALSE	0.579	0	0.099
Fibroblasts|Neuronal	COL5A1_integrin_a1b1_complex	TRUE	FALSE	FALSE	0.6	0	0.099
Fibroblasts|TandNK	COL5A1_integrin_a1b1_complex	TRUE	FALSE	FALSE	0.373	0	0.099
Neuronal|ECs	COL5A1_integrin_a1b1_complex	TRUE	FALSE	FALSE	0.567	0	0.099
Neuronal|MuralCells	COL5A1_integrin_a1b1_complex	TRUE	FALSE	FALSE	0.484	0	0.099
Neuronal|Neuronal	COL5A1_integrin_a1b1_complex	TRUE	FALSE	FALSE	0.505	0	0.099
Fibroblasts|ECs	COL6A2_integrin_a1b1_complex	TRUE	FALSE	FALSE	0.901	0	0.099
Fibroblasts|Fibroblasts	COL6A2_integrin_a1b1_complex	TRUE	FALSE	FALSE	0.613	0	0.099
Fibroblasts|MuralCells	COL6A2_integrin_a1b1_complex	TRUE	FALSE	FALSE	0.818	0	0.099
Fibroblasts|Neuronal	COL6A2_integrin_a1b1_complex	TRUE	FALSE	FALSE	0.839	0	0.099
Fibroblasts|TandNK	COL6A2_integrin_a1b1_complex	TRUE	FALSE	FALSE	0.612	0	0.099
Neuronal|ECs	COL6A2_integrin_a1b1_complex	TRUE	FALSE	FALSE	0.537	0	0.099
Neuronal|MuralCells	COL6A2_integrin_a1b1_complex	TRUE	FALSE	FALSE	0.454	0	0.099
Neuronal|Neuronal	COL6A2_integrin_a1b1_complex	TRUE	FALSE	FALSE	0.475	0	0.099
Fibroblasts|Fibroblasts	IGF1_IGF1R	TRUE	FALSE	TRUE	0.426	0	0.099
Fibroblasts|MuralCells	IGF1_IGF1R	TRUE	FALSE	TRUE	0.379	0	0.099
Fibroblasts|Neuronal	IGF1_IGF1R	TRUE	FALSE	TRUE	0.43	0	0.099
Fibroblasts|Neutrophils	IGF1_IGF1R	TRUE	FALSE	TRUE	0.47	0	0.099
MPs|Fibroblasts	IGF1_IGF1R	TRUE	FALSE	TRUE	0.379	0	0.099
MPs|MuralCells	IGF1_IGF1R	TRUE	FALSE	TRUE	0.332	0	0.099
MPs|Neuronal	IGF1_IGF1R	TRUE	FALSE	TRUE	0.384	0	0.099
MPs|Neutrophils	IGF1_IGF1R	TRUE	FALSE	TRUE	0.423	0	0.099
Fibroblasts|ECs	COL6A1_integrin_a1b1_complex	TRUE	FALSE	FALSE	0.975	0	0.099
Fibroblasts|Fibroblasts	COL6A1_integrin_a1b1_complex	TRUE	FALSE	FALSE	0.687	0	0.099
Fibroblasts|MuralCells	COL6A1_integrin_a1b1_complex	TRUE	FALSE	FALSE	0.892	0	0.099
Fibroblasts|Neuronal	COL6A1_integrin_a1b1_complex	TRUE	FALSE	FALSE	0.913	0	0.099
Fibroblasts|TandNK	COL6A1_integrin_a1b1_complex	TRUE	FALSE	FALSE	0.686	0	0.099
Neuronal|ECs	COL6A1_integrin_a1b1_complex	TRUE	FALSE	FALSE	0.606	0	0.099
Neuronal|MuralCells	COL6A1_integrin_a1b1_complex	TRUE	FALSE	FALSE	0.523	0	0.099
Neuronal|Neuronal	COL6A1_integrin_a1b1_complex	TRUE	FALSE	FALSE	0.544	0	0.099
ECs|Fibroblasts	Cholesterol_byLIPA_RORA	TRUE	FALSE	TRUE	0.624	0	0.111
ECs|Neuronal	Cholesterol_byLIPA_RORA	TRUE	FALSE	TRUE	0.386	0	0.111
ECs|TandNK	Cholesterol_byLIPA_RORA	TRUE	FALSE	TRUE	0.35	0	0.111
Fibroblasts|Fibroblasts	Cholesterol_byLIPA_RORA	TRUE	FALSE	TRUE	0.592	0	0.111
Fibroblasts|Neuronal	Cholesterol_byLIPA_RORA	TRUE	FALSE	TRUE	0.353	0	0.111
Fibroblasts|TandNK	Cholesterol_byLIPA_RORA	TRUE	FALSE	TRUE	0.318	0	0.111
MPs|Fibroblasts	Cholesterol_byLIPA_RORA	TRUE	FALSE	TRUE	0.67	0	0.111
MPs|Neuronal	Cholesterol_byLIPA_RORA	TRUE	FALSE	TRUE	0.431	0	0.111
MPs|TandNK	Cholesterol_byLIPA_RORA	TRUE	FALSE	TRUE	0.396	0	0.111
ECs|Fibroblasts	FN1_integrin_aVb5_complex	TRUE	FALSE	FALSE	0.313	0	0.111
ECs|MPs	FN1_integrin_aVb5_complex	TRUE	FALSE	FALSE	0.275	0	0.111
ECs|Neuronal	FN1_integrin_aVb5_complex	TRUE	FALSE	FALSE	0.366	0	0.111
Fibroblasts|Fibroblasts	FN1_integrin_aVb5_complex	TRUE	FALSE	FALSE	0.29	0	0.111
Fibroblasts|MPs	FN1_integrin_aVb5_complex	TRUE	FALSE	FALSE	0.253	0	0.111
Fibroblasts|Neuronal	FN1_integrin_aVb5_complex	TRUE	FALSE	FALSE	0.343	0	0.111
MPs|Fibroblasts	FN1_integrin_aVb5_complex	TRUE	FALSE	FALSE	0.286	0	0.111
MPs|MPs	FN1_integrin_aVb5_complex	TRUE	FALSE	FALSE	0.248	0	0.111
MPs|Neuronal	FN1_integrin_aVb5_complex	TRUE	FALSE	FALSE	0.339	0	0.111
Fibroblasts|ECs	COL1A1_integrin_a1b1_complex	TRUE	FALSE	FALSE	1.31	0	0.123
Fibroblasts|Fibroblasts	COL1A1_integrin_a1b1_complex	TRUE	FALSE	FALSE	1.021	0	0.123
Fibroblasts|MuralCells	COL1A1_integrin_a1b1_complex	TRUE	FALSE	FALSE	1.227	0	0.123
Fibroblasts|Neuronal	COL1A1_integrin_a1b1_complex	TRUE	FALSE	FALSE	1.248	0	0.123
Fibroblasts|TandNK	COL1A1_integrin_a1b1_complex	TRUE	FALSE	FALSE	1.021	0	0.123
Neuronal|ECs	COL1A1_integrin_a1b1_complex	TRUE	FALSE	FALSE	0.852	0	0.123
Neuronal|Fibroblasts	COL1A1_integrin_a1b1_complex	TRUE	FALSE	FALSE	0.563	0	0.123
Neuronal|MuralCells	COL1A1_integrin_a1b1_complex	TRUE	FALSE	FALSE	0.768	0	0.123
Neuronal|Neuronal	COL1A1_integrin_a1b1_complex	TRUE	FALSE	FALSE	0.789	0	0.123
Neuronal|TandNK	COL1A1_integrin_a1b1_complex	TRUE	FALSE	FALSE	0.562	0	0.123
Fibroblasts|ECs	COL3A1_integrin_a1b1_complex	TRUE	FALSE	FALSE	1.409	0	0.123
Fibroblasts|Fibroblasts	COL3A1_integrin_a1b1_complex	TRUE	FALSE	FALSE	1.12	0	0.123
Fibroblasts|MuralCells	COL3A1_integrin_a1b1_complex	TRUE	FALSE	FALSE	1.326	0	0.123
Fibroblasts|Neuronal	COL3A1_integrin_a1b1_complex	TRUE	FALSE	FALSE	1.347	0	0.123
Fibroblasts|TandNK	COL3A1_integrin_a1b1_complex	TRUE	FALSE	FALSE	1.12	0	0.123
Neuronal|ECs	COL3A1_integrin_a1b1_complex	TRUE	FALSE	FALSE	1.186	0	0.123
Neuronal|Fibroblasts	COL3A1_integrin_a1b1_complex	TRUE	FALSE	FALSE	0.897	0	0.123
Neuronal|MuralCells	COL3A1_integrin_a1b1_complex	TRUE	FALSE	FALSE	1.103	0	0.123
Neuronal|Neuronal	COL3A1_integrin_a1b1_complex	TRUE	FALSE	FALSE	1.124	0	0.123
Neuronal|TandNK	COL3A1_integrin_a1b1_complex	TRUE	FALSE	FALSE	0.897	0	0.123
Fibroblasts|ECs	COL15A1_integrin_a1b1_complex	TRUE	FALSE	FALSE	0.97	0	0.123
Fibroblasts|Fibroblasts	COL15A1_integrin_a1b1_complex	TRUE	FALSE	FALSE	0.682	0	0.123
Fibroblasts|MuralCells	COL15A1_integrin_a1b1_complex	TRUE	FALSE	FALSE	0.887	0	0.123
Fibroblasts|Neuronal	COL15A1_integrin_a1b1_complex	TRUE	FALSE	FALSE	0.908	0	0.123
Fibroblasts|TandNK	COL15A1_integrin_a1b1_complex	TRUE	FALSE	FALSE	0.681	0	0.123
Neuronal|ECs	COL15A1_integrin_a1b1_complex	TRUE	FALSE	FALSE	0.655	0	0.123
Neuronal|Fibroblasts	COL15A1_integrin_a1b1_complex	TRUE	FALSE	FALSE	0.366	0.028	0.123
Neuronal|MuralCells	COL15A1_integrin_a1b1_complex	TRUE	FALSE	FALSE	0.572	0	0.123
Neuronal|Neuronal	COL15A1_integrin_a1b1_complex	TRUE	FALSE	FALSE	0.593	0	0.123
Neuronal|TandNK	COL15A1_integrin_a1b1_complex	TRUE	FALSE	FALSE	0.366	0.04	0.123
BCells|BCells	integrin_a4b1_complex_PLAUR	TRUE	FALSE	TRUE	0.378	0.004	0.123
BCells|MPs	integrin_a4b1_complex_PLAUR	TRUE	FALSE	TRUE	0.378	0.004	0.123
BCells|Neutrophils	integrin_a4b1_complex_PLAUR	TRUE	FALSE	TRUE	1.302	0	0.123
MPs|BCells	integrin_a4b1_complex_PLAUR	TRUE	FALSE	TRUE	0.366	0.008	0.123
MPs|MPs	integrin_a4b1_complex_PLAUR	TRUE	FALSE	TRUE	0.366	0	0.123
MPs|Neutrophils	integrin_a4b1_complex_PLAUR	TRUE	FALSE	TRUE	1.289	0	0.123
Neuronal|Neutrophils	integrin_a4b1_complex_PLAUR	TRUE	FALSE	TRUE	1.209	0	0.123
TandNK|BCells	integrin_a4b1_complex_PLAUR	TRUE	FALSE	TRUE	0.554	0	0.123
TandNK|MPs	integrin_a4b1_complex_PLAUR	TRUE	FALSE	TRUE	0.554	0	0.123
TandNK|Neutrophils	integrin_a4b1_complex_PLAUR	TRUE	FALSE	TRUE	1.477	0	0.123
BCells|Neutrophils	ICAM1_ITGAL	FALSE	TRUE	TRUE	0.339	0	0.123
BCells|TandNK	ICAM1_ITGAL	FALSE	TRUE	TRUE	0.395	0	0.123
ECs|Neutrophils	ICAM1_ITGAL	FALSE	TRUE	TRUE	0.387	0	0.123
ECs|TandNK	ICAM1_ITGAL	FALSE	TRUE	TRUE	0.442	0	0.123
Fibroblasts|Neutrophils	ICAM1_ITGAL	FALSE	TRUE	TRUE	0.358	0	0.123
Fibroblasts|TandNK	ICAM1_ITGAL	FALSE	TRUE	TRUE	0.414	0	0.123
MPs|Neutrophils	ICAM1_ITGAL	FALSE	TRUE	TRUE	0.559	0	0.123
MPs|TandNK	ICAM1_ITGAL	FALSE	TRUE	TRUE	0.615	0	0.123
TandNK|Neutrophils	ICAM1_ITGAL	FALSE	TRUE	TRUE	0.39	0	0.123
TandNK|TandNK	ICAM1_ITGAL	FALSE	TRUE	TRUE	0.445	0	0.123
Fibroblasts|ECs	COL5A2_integrin_a1b1_complex	TRUE	FALSE	FALSE	0.809	0	0.123
Fibroblasts|Fibroblasts	COL5A2_integrin_a1b1_complex	TRUE	FALSE	FALSE	0.52	0	0.123
Fibroblasts|MuralCells	COL5A2_integrin_a1b1_complex	TRUE	FALSE	FALSE	0.725	0	0.123
Fibroblasts|Neuronal	COL5A2_integrin_a1b1_complex	TRUE	FALSE	FALSE	0.747	0	0.123
Fibroblasts|TandNK	COL5A2_integrin_a1b1_complex	TRUE	FALSE	FALSE	0.519	0	0.123
Neuronal|ECs	COL5A2_integrin_a1b1_complex	TRUE	FALSE	FALSE	0.693	0	0.123
Neuronal|Fibroblasts	COL5A2_integrin_a1b1_complex	TRUE	FALSE	FALSE	0.404	0	0.123
Neuronal|MuralCells	COL5A2_integrin_a1b1_complex	TRUE	FALSE	FALSE	0.61	0	0.123
Neuronal|Neuronal	COL5A2_integrin_a1b1_complex	TRUE	FALSE	FALSE	0.631	0	0.123
Neuronal|TandNK	COL5A2_integrin_a1b1_complex	TRUE	FALSE	FALSE	0.404	0	0.123
Fibroblasts|BCells	LPAR1_ADGRE5	TRUE	TRUE	TRUE	0.569	0	0.123
Fibroblasts|ECs	LPAR1_ADGRE5	TRUE	TRUE	TRUE	0.44	0	0.123
Fibroblasts|MPs	LPAR1_ADGRE5	TRUE	TRUE	TRUE	0.649	0	0.123
Fibroblasts|Neutrophils	LPAR1_ADGRE5	TRUE	TRUE	TRUE	0.801	0	0.123
Fibroblasts|TandNK	LPAR1_ADGRE5	TRUE	TRUE	TRUE	0.879	0	0.123
Neuronal|BCells	LPAR1_ADGRE5	TRUE	TRUE	TRUE	0.57	0	0.123
Neuronal|ECs	LPAR1_ADGRE5	TRUE	TRUE	TRUE	0.441	0	0.123
Neuronal|MPs	LPAR1_ADGRE5	TRUE	TRUE	TRUE	0.65	0	0.123
Neuronal|Neutrophils	LPAR1_ADGRE5	TRUE	TRUE	TRUE	0.802	0	0.123
Neuronal|TandNK	LPAR1_ADGRE5	TRUE	TRUE	TRUE	0.88	0	0.123
MPs|BCells	TYROBP_CD44	FALSE	FALSE	TRUE	1.124	0	0.123
MPs|MPs	TYROBP_CD44	FALSE	FALSE	TRUE	1.38	0	0.123
MPs|Neuronal	TYROBP_CD44	FALSE	FALSE	TRUE	1.088	0	0.123
MPs|Neutrophils	TYROBP_CD44	FALSE	FALSE	TRUE	1.748	0	0.123
MPs|TandNK	TYROBP_CD44	FALSE	FALSE	TRUE	1.236	0	0.123
Neutrophils|BCells	TYROBP_CD44	FALSE	FALSE	TRUE	1.691	0	0.123
Neutrophils|MPs	TYROBP_CD44	FALSE	FALSE	TRUE	1.947	0	0.123
Neutrophils|Neuronal	TYROBP_CD44	FALSE	FALSE	TRUE	1.655	0	0.123
Neutrophils|Neutrophils	TYROBP_CD44	FALSE	FALSE	TRUE	2.315	0	0.123
Neutrophils|TandNK	TYROBP_CD44	FALSE	FALSE	TRUE	1.803	0	0.123
MPs|ECs	TNF_TNFRSF1A	TRUE	FALSE	TRUE	0.487	0	0.123
MPs|Fibroblasts	TNF_TNFRSF1A	TRUE	FALSE	TRUE	0.505	0	0.123
MPs|MPs	TNF_TNFRSF1A	TRUE	FALSE	TRUE	0.451	0	0.123
MPs|MuralCells	TNF_TNFRSF1A	TRUE	FALSE	TRUE	0.373	0	0.123
MPs|Neuronal	TNF_TNFRSF1A	TRUE	FALSE	TRUE	0.41	0	0.123
MPs|Neutrophils	TNF_TNFRSF1A	TRUE	FALSE	TRUE	0.731	0	0.123
Neutrophils|ECs	TNF_TNFRSF1A	TRUE	FALSE	TRUE	0.344	0	0.123
Neutrophils|Fibroblasts	TNF_TNFRSF1A	TRUE	FALSE	TRUE	0.363	0	0.123
Neutrophils|MPs	TNF_TNFRSF1A	TRUE	FALSE	TRUE	0.309	0	0.123
Neutrophils|Neutrophils	TNF_TNFRSF1A	TRUE	FALSE	TRUE	0.588	0	0.123
BCells|ECs	LAMC1_integrin_a6b1_complex	TRUE	FALSE	FALSE	0.69	0	0.123
ECs|ECs	LAMC1_integrin_a6b1_complex	TRUE	FALSE	FALSE	0.722	0	0.123
Fibroblasts|ECs	LAMC1_integrin_a6b1_complex	TRUE	FALSE	FALSE	1.377	0	0.123
Fibroblasts|Neuronal	LAMC1_integrin_a6b1_complex	TRUE	FALSE	FALSE	1.014	0	0.123
Fibroblasts|TandNK	LAMC1_integrin_a6b1_complex	TRUE	FALSE	FALSE	0.954	0	0.123
MPs|ECs	LAMC1_integrin_a6b1_complex	TRUE	FALSE	FALSE	0.634	0	0.123
MuralCells|ECs	LAMC1_integrin_a6b1_complex	TRUE	FALSE	FALSE	0.696	0	0.123
Neuronal|ECs	LAMC1_integrin_a6b1_complex	TRUE	FALSE	FALSE	0.944	0	0.123
Neuronal|Neuronal	LAMC1_integrin_a6b1_complex	TRUE	FALSE	FALSE	0.581	0	0.123
Neuronal|TandNK	LAMC1_integrin_a6b1_complex	TRUE	FALSE	FALSE	0.521	0	0.123
Cardiomyocytes|BCells	VEGFB_NRP1	TRUE	FALSE	TRUE	0.595	0	0.123
Cardiomyocytes|ECs	VEGFB_NRP1	TRUE	FALSE	TRUE	1.211	0	0.123
Cardiomyocytes|Fibroblasts	VEGFB_NRP1	TRUE	FALSE	TRUE	0.727	0	0.123
Cardiomyocytes|MPs	VEGFB_NRP1	TRUE	FALSE	TRUE	0.768	0	0.123
Cardiomyocytes|MuralCells	VEGFB_NRP1	TRUE	FALSE	TRUE	0.594	0	0.123
Cardiomyocytes|Neuronal	VEGFB_NRP1	TRUE	FALSE	TRUE	0.638	0	0.123
Cardiomyocytes|TandNK	VEGFB_NRP1	TRUE	FALSE	TRUE	0.589	0	0.123
MuralCells|ECs	VEGFB_NRP1	TRUE	FALSE	TRUE	0.876	0	0.123
MuralCells|Fibroblasts	VEGFB_NRP1	TRUE	FALSE	TRUE	0.393	0	0.123
MuralCells|MPs	VEGFB_NRP1	TRUE	FALSE	TRUE	0.434	0	0.123
BCells|BCells	SELL_SELPLG	FALSE	FALSE	TRUE	0.506	0	0.136
BCells|MPs	SELL_SELPLG	FALSE	FALSE	TRUE	0.613	0	0.136
BCells|Neutrophils	SELL_SELPLG	FALSE	FALSE	TRUE	1.333	0	0.136
BCells|TandNK	SELL_SELPLG	FALSE	FALSE	TRUE	0.863	0	0.136
Neutrophils|BCells	SELL_SELPLG	FALSE	FALSE	TRUE	0.977	0	0.136
Neutrophils|MPs	SELL_SELPLG	FALSE	FALSE	TRUE	1.083	0	0.136
Neutrophils|Neutrophils	SELL_SELPLG	FALSE	FALSE	TRUE	1.804	0	0.136
Neutrophils|TandNK	SELL_SELPLG	FALSE	FALSE	TRUE	1.333	0	0.136
TandNK|MPs	SELL_SELPLG	FALSE	FALSE	TRUE	0.454	0	0.136
TandNK|Neutrophils	SELL_SELPLG	FALSE	FALSE	TRUE	1.175	0	0.136
TandNK|TandNK	SELL_SELPLG	FALSE	FALSE	TRUE	0.704	0	0.136
BCells|Fibroblasts	TGFB1_TGFBR3	TRUE	FALSE	TRUE	0.622	0	0.136
BCells|MuralCells	TGFB1_TGFBR3	TRUE	FALSE	TRUE	0.284	0.016	0.136
BCells|Neuronal	TGFB1_TGFBR3	TRUE	FALSE	TRUE	0.434	0	0.136
ECs|Fibroblasts	TGFB1_TGFBR3	TRUE	FALSE	TRUE	0.614	0	0.136
ECs|MuralCells	TGFB1_TGFBR3	TRUE	FALSE	TRUE	0.275	0.024	0.136
ECs|Neuronal	TGFB1_TGFBR3	TRUE	FALSE	TRUE	0.425	0	0.136
MPs|Fibroblasts	TGFB1_TGFBR3	TRUE	FALSE	TRUE	0.724	0	0.136
MPs|MuralCells	TGFB1_TGFBR3	TRUE	FALSE	TRUE	0.386	0	0.136
MPs|Neuronal	TGFB1_TGFBR3	TRUE	FALSE	TRUE	0.536	0	0.136
TandNK|Fibroblasts	TGFB1_TGFBR3	TRUE	FALSE	TRUE	0.576	0	0.136
TandNK|Neuronal	TGFB1_TGFBR3	TRUE	FALSE	TRUE	0.387	0	0.136
Fibroblasts|ECs	COL1A2_integrin_a1b1_complex	TRUE	FALSE	FALSE	1.347	0	0.148
Fibroblasts|Fibroblasts	COL1A2_integrin_a1b1_complex	TRUE	FALSE	FALSE	1.058	0	0.148
Fibroblasts|MuralCells	COL1A2_integrin_a1b1_complex	TRUE	FALSE	FALSE	1.263	0	0.148
Fibroblasts|Neuronal	COL1A2_integrin_a1b1_complex	TRUE	FALSE	FALSE	1.285	0	0.148
Fibroblasts|TandNK	COL1A2_integrin_a1b1_complex	TRUE	FALSE	FALSE	1.057	0	0.148
MuralCells|ECs	COL1A2_integrin_a1b1_complex	TRUE	FALSE	FALSE	0.519	0	0.148
MuralCells|Neuronal	COL1A2_integrin_a1b1_complex	TRUE	FALSE	FALSE	0.457	0.024	0.148
Neuronal|ECs	COL1A2_integrin_a1b1_complex	TRUE	FALSE	FALSE	0.897	0	0.148
Neuronal|Fibroblasts	COL1A2_integrin_a1b1_complex	TRUE	FALSE	FALSE	0.609	0	0.148
Neuronal|MuralCells	COL1A2_integrin_a1b1_complex	TRUE	FALSE	FALSE	0.814	0	0.148
Neuronal|Neuronal	COL1A2_integrin_a1b1_complex	TRUE	FALSE	FALSE	0.835	0	0.148
Neuronal|TandNK	COL1A2_integrin_a1b1_complex	TRUE	FALSE	FALSE	0.608	0	0.148
ECs|Fibroblasts	FN1_integrin_aVb1_complex	TRUE	FALSE	FALSE	0.313	0	0.148
ECs|MPs	FN1_integrin_aVb1_complex	TRUE	FALSE	FALSE	0.275	0	0.148
ECs|Neuronal	FN1_integrin_aVb1_complex	TRUE	FALSE	FALSE	0.529	0	0.148
ECs|TandNK	FN1_integrin_aVb1_complex	TRUE	FALSE	FALSE	0.316	0	0.148
Fibroblasts|Fibroblasts	FN1_integrin_aVb1_complex	TRUE	FALSE	FALSE	0.29	0	0.148
Fibroblasts|MPs	FN1_integrin_aVb1_complex	TRUE	FALSE	FALSE	0.253	0.004	0.148
Fibroblasts|Neuronal	FN1_integrin_aVb1_complex	TRUE	FALSE	FALSE	0.507	0	0.148
Fibroblasts|TandNK	FN1_integrin_aVb1_complex	TRUE	FALSE	FALSE	0.294	0	0.148
MPs|Fibroblasts	FN1_integrin_aVb1_complex	TRUE	FALSE	FALSE	0.286	0	0.148
MPs|MPs	FN1_integrin_aVb1_complex	TRUE	FALSE	FALSE	0.248	0	0.148
MPs|Neuronal	FN1_integrin_aVb1_complex	TRUE	FALSE	FALSE	0.502	0	0.148
MPs|TandNK	FN1_integrin_aVb1_complex	TRUE	FALSE	FALSE	0.289	0	0.148
ECs|BCells	FN1_integrin_a4b1_complex	TRUE	FALSE	FALSE	0.408	0	0.148
ECs|MPs	FN1_integrin_a4b1_complex	TRUE	FALSE	FALSE	0.395	0	0.148
ECs|Neuronal	FN1_integrin_a4b1_complex	TRUE	FALSE	FALSE	0.315	0	0.148
ECs|TandNK	FN1_integrin_a4b1_complex	TRUE	FALSE	FALSE	0.583	0	0.148
Fibroblasts|BCells	FN1_integrin_a4b1_complex	TRUE	FALSE	FALSE	0.385	0	0.148
Fibroblasts|MPs	FN1_integrin_a4b1_complex	TRUE	FALSE	FALSE	0.373	0	0.148
Fibroblasts|Neuronal	FN1_integrin_a4b1_complex	TRUE	FALSE	FALSE	0.292	0	0.148
Fibroblasts|TandNK	FN1_integrin_a4b1_complex	TRUE	FALSE	FALSE	0.561	0	0.148
MPs|BCells	FN1_integrin_a4b1_complex	TRUE	FALSE	FALSE	0.381	0	0.148
MPs|MPs	FN1_integrin_a4b1_complex	TRUE	FALSE	FALSE	0.368	0	0.148
MPs|Neuronal	FN1_integrin_a4b1_complex	TRUE	FALSE	FALSE	0.288	0	0.148
MPs|TandNK	FN1_integrin_a4b1_complex	TRUE	FALSE	FALSE	0.556	0	0.148
ECs|BCells	CD93_IFNGR1	FALSE	TRUE	TRUE	0.771	0	0.173
ECs|ECs	CD93_IFNGR1	FALSE	TRUE	TRUE	0.928	0	0.173
ECs|Fibroblasts	CD93_IFNGR1	FALSE	TRUE	TRUE	1.147	0	0.173
ECs|MPs	CD93_IFNGR1	FALSE	TRUE	TRUE	1.009	0	0.173
ECs|Neuronal	CD93_IFNGR1	FALSE	TRUE	TRUE	0.785	0	0.173
ECs|Neutrophils	CD93_IFNGR1	FALSE	TRUE	TRUE	0.963	0	0.173
ECs|TandNK	CD93_IFNGR1	FALSE	TRUE	TRUE	1.128	0	0.173
MPs|Fibroblasts	CD93_IFNGR1	FALSE	TRUE	TRUE	0.709	0	0.173
MPs|MPs	CD93_IFNGR1	FALSE	TRUE	TRUE	0.571	0	0.173
MPs|Neutrophils	CD93_IFNGR1	FALSE	TRUE	TRUE	0.524	0.008	0.173
MPs|TandNK	CD93_IFNGR1	FALSE	TRUE	TRUE	0.69	0	0.173
MuralCells|Fibroblasts	CD93_IFNGR1	FALSE	TRUE	TRUE	0.677	0	0.173
MuralCells|MPs	CD93_IFNGR1	FALSE	TRUE	TRUE	0.539	0	0.173
MuralCells|TandNK	CD93_IFNGR1	FALSE	TRUE	TRUE	0.658	0	0.173
ECs|Fibroblasts	GAS6_AXL	TRUE	FALSE	TRUE	1.192	0	0.173
ECs|MPs	GAS6_AXL	TRUE	FALSE	TRUE	0.808	0	0.173
ECs|MuralCells	GAS6_AXL	TRUE	FALSE	TRUE	0.974	0	0.173
ECs|Neuronal	GAS6_AXL	TRUE	FALSE	TRUE	0.825	0	0.173
Fibroblasts|Fibroblasts	GAS6_AXL	TRUE	FALSE	TRUE	1.094	0	0.173
Fibroblasts|MPs	GAS6_AXL	TRUE	FALSE	TRUE	0.709	0	0.173
Fibroblasts|MuralCells	GAS6_AXL	TRUE	FALSE	TRUE	0.875	0	0.173
Fibroblasts|Neuronal	GAS6_AXL	TRUE	FALSE	TRUE	0.726	0	0.173
MPs|Fibroblasts	GAS6_AXL	TRUE	FALSE	TRUE	0.936	0	0.173
MPs|MPs	GAS6_AXL	TRUE	FALSE	TRUE	0.551	0	0.173
MPs|MuralCells	GAS6_AXL	TRUE	FALSE	TRUE	0.718	0	0.173
MPs|Neuronal	GAS6_AXL	TRUE	FALSE	TRUE	0.569	0	0.173
MuralCells|Fibroblasts	GAS6_AXL	TRUE	FALSE	TRUE	0.718	0	0.173
MuralCells|MuralCells	GAS6_AXL	TRUE	FALSE	TRUE	0.5	0.008	0.173
ECs|MuralCells	LRPAP1_SORT1	FALSE	FALSE	TRUE	0.334	0	0.185
ECs|Neuronal	LRPAP1_SORT1	FALSE	FALSE	TRUE	0.246	0	0.185
ECs|Neutrophils	LRPAP1_SORT1	FALSE	FALSE	TRUE	0.245	0	0.185
Fibroblasts|MuralCells	LRPAP1_SORT1	FALSE	FALSE	TRUE	0.405	0	0.185
Fibroblasts|Neuronal	LRPAP1_SORT1	FALSE	FALSE	TRUE	0.318	0	0.185
Fibroblasts|Neutrophils	LRPAP1_SORT1	FALSE	FALSE	TRUE	0.316	0	0.185
MPs|MuralCells	LRPAP1_SORT1	FALSE	FALSE	TRUE	0.332	0	0.185
MPs|Neuronal	LRPAP1_SORT1	FALSE	FALSE	TRUE	0.244	0	0.185
MPs|Neutrophils	LRPAP1_SORT1	FALSE	FALSE	TRUE	0.242	0	0.185
MuralCells|MuralCells	LRPAP1_SORT1	FALSE	FALSE	TRUE	0.333	0	0.185
MuralCells|Neuronal	LRPAP1_SORT1	FALSE	FALSE	TRUE	0.245	0	0.185
MuralCells|Neutrophils	LRPAP1_SORT1	FALSE	FALSE	TRUE	0.243	0.012	0.185
Neuronal|MuralCells	LRPAP1_SORT1	FALSE	FALSE	TRUE	0.411	0	0.185
Neuronal|Neuronal	LRPAP1_SORT1	FALSE	FALSE	TRUE	0.324	0	0.185
Neuronal|Neutrophils	LRPAP1_SORT1	FALSE	FALSE	TRUE	0.322	0	0.185
ECs|BCells	CXCL12_CXCR4	TRUE	FALSE	TRUE	1.097	0	0.198
ECs|MPs	CXCL12_CXCR4	TRUE	FALSE	TRUE	0.889	0	0.198
ECs|Neutrophils	CXCL12_CXCR4	TRUE	FALSE	TRUE	1.015	0	0.198
ECs|TandNK	CXCL12_CXCR4	TRUE	FALSE	TRUE	1.01	0	0.198
Fibroblasts|BCells	CXCL12_CXCR4	TRUE	FALSE	TRUE	0.679	0	0.198
Fibroblasts|MPs	CXCL12_CXCR4	TRUE	FALSE	TRUE	0.472	0	0.198
Fibroblasts|Neutrophils	CXCL12_CXCR4	TRUE	FALSE	TRUE	0.598	0	0.198
Fibroblasts|TandNK	CXCL12_CXCR4	TRUE	FALSE	TRUE	0.593	0	0.198
MuralCells|BCells	CXCL12_CXCR4	TRUE	FALSE	TRUE	0.685	0	0.198
MuralCells|MPs	CXCL12_CXCR4	TRUE	FALSE	TRUE	0.477	0	0.198
MuralCells|Neutrophils	CXCL12_CXCR4	TRUE	FALSE	TRUE	0.603	0	0.198
MuralCells|TandNK	CXCL12_CXCR4	TRUE	FALSE	TRUE	0.598	0	0.198
Neuronal|BCells	CXCL12_CXCR4	TRUE	FALSE	TRUE	0.592	0	0.198
Neuronal|MPs	CXCL12_CXCR4	TRUE	FALSE	TRUE	0.385	0.028	0.198
Neuronal|Neutrophils	CXCL12_CXCR4	TRUE	FALSE	TRUE	0.511	0	0.198
Neuronal|TandNK	CXCL12_CXCR4	TRUE	FALSE	TRUE	0.506	0	0.198
BCells|BCells	APP_CD74	FALSE	FALSE	TRUE	1.936	0	0.198
BCells|MPs	APP_CD74	FALSE	FALSE	TRUE	2.216	0	0.198
ECs|BCells	APP_CD74	FALSE	FALSE	TRUE	2.675	0	0.198
ECs|MPs	APP_CD74	FALSE	FALSE	TRUE	2.955	0	0.198
Fibroblasts|BCells	APP_CD74	FALSE	FALSE	TRUE	2.477	0	0.198
Fibroblasts|MPs	APP_CD74	FALSE	FALSE	TRUE	2.757	0	0.198
MPs|BCells	APP_CD74	FALSE	FALSE	TRUE	2.381	0	0.198
MPs|MPs	APP_CD74	FALSE	FALSE	TRUE	2.66	0	0.198
MuralCells|BCells	APP_CD74	FALSE	FALSE	TRUE	2.103	0	0.198
MuralCells|MPs	APP_CD74	FALSE	FALSE	TRUE	2.382	0	0.198
Neuronal|BCells	APP_CD74	FALSE	FALSE	TRUE	2.591	0	0.198
Neuronal|MPs	APP_CD74	FALSE	FALSE	TRUE	2.871	0	0.198
Neutrophils|BCells	APP_CD74	FALSE	FALSE	TRUE	2.473	0	0.198
Neutrophils|MPs	APP_CD74	FALSE	FALSE	TRUE	2.753	0	0.198
TandNK|BCells	APP_CD74	FALSE	FALSE	TRUE	1.954	0	0.198
TandNK|MPs	APP_CD74	FALSE	FALSE	TRUE	2.234	0	0.198
BCells|MPs	ProstaglandinE2_byPTGES3_PTGER4	TRUE	FALSE	TRUE	0.435	0	0.21
Cardiomyocytes|MPs	ProstaglandinE2_byPTGES3_PTGER4	TRUE	FALSE	TRUE	0.412	0	0.21
ECs|Fibroblasts	ProstaglandinE2_byPTGES3_PTGER4	TRUE	FALSE	TRUE	0.319	0.021	0.21
ECs|MPs	ProstaglandinE2_byPTGES3_PTGER4	TRUE	FALSE	TRUE	0.535	0	0.21
ECs|TandNK	ProstaglandinE2_byPTGES3_PTGER4	TRUE	FALSE	TRUE	0.353	0	0.21
Fibroblasts|Fibroblasts	ProstaglandinE2_byPTGES3_PTGER4	TRUE	FALSE	TRUE	0.322	0.028	0.21
Fibroblasts|MPs	ProstaglandinE2_byPTGES3_PTGER4	TRUE	FALSE	TRUE	0.538	0	0.21
Fibroblasts|TandNK	ProstaglandinE2_byPTGES3_PTGER4	TRUE	FALSE	TRUE	0.357	0	0.21
MPs|Fibroblasts	ProstaglandinE2_byPTGES3_PTGER4	TRUE	FALSE	TRUE	0.318	0.012	0.21
MPs|MPs	ProstaglandinE2_byPTGES3_PTGER4	TRUE	FALSE	TRUE	0.534	0	0.21
MPs|TandNK	ProstaglandinE2_byPTGES3_PTGER4	TRUE	FALSE	TRUE	0.353	0	0.21
MuralCells|Fibroblasts	ProstaglandinE2_byPTGES3_PTGER4	TRUE	FALSE	TRUE	0.373	0	0.21
MuralCells|MPs	ProstaglandinE2_byPTGES3_PTGER4	TRUE	FALSE	TRUE	0.589	0	0.21
MuralCells|TandNK	ProstaglandinE2_byPTGES3_PTGER4	TRUE	FALSE	TRUE	0.408	0	0.21
Neuronal|MPs	ProstaglandinE2_byPTGES3_PTGER4	TRUE	FALSE	TRUE	0.525	0	0.21
Neuronal|TandNK	ProstaglandinE2_byPTGES3_PTGER4	TRUE	FALSE	TRUE	0.343	0.004	0.21
TandNK|MPs	ProstaglandinE2_byPTGES3_PTGER4	TRUE	FALSE	TRUE	0.446	0	0.21
BCells|ECs	COL4A2_integrin_a1b1_complex	TRUE	FALSE	FALSE	0.533	0.02	0.21
ECs|ECs	COL4A2_integrin_a1b1_complex	TRUE	FALSE	FALSE	1.057	0	0.21
ECs|Fibroblasts	COL4A2_integrin_a1b1_complex	TRUE	FALSE	FALSE	0.769	0	0.21
ECs|MuralCells	COL4A2_integrin_a1b1_complex	TRUE	FALSE	FALSE	0.974	0	0.21
ECs|Neuronal	COL4A2_integrin_a1b1_complex	TRUE	FALSE	FALSE	0.995	0	0.21
ECs|TandNK	COL4A2_integrin_a1b1_complex	TRUE	FALSE	FALSE	0.768	0	0.21
Fibroblasts|ECs	COL4A2_integrin_a1b1_complex	TRUE	FALSE	FALSE	0.923	0	0.21
Fibroblasts|Fibroblasts	COL4A2_integrin_a1b1_complex	TRUE	FALSE	FALSE	0.635	0	0.21
Fibroblasts|MuralCells	COL4A2_integrin_a1b1_complex	TRUE	FALSE	FALSE	0.84	0	0.21
Fibroblasts|Neuronal	COL4A2_integrin_a1b1_complex	TRUE	FALSE	FALSE	0.861	0	0.21
Fibroblasts|TandNK	COL4A2_integrin_a1b1_complex	TRUE	FALSE	FALSE	0.634	0	0.21
MuralCells|ECs	COL4A2_integrin_a1b1_complex	TRUE	FALSE	FALSE	0.705	0	0.21
MuralCells|MuralCells	COL4A2_integrin_a1b1_complex	TRUE	FALSE	FALSE	0.622	0	0.21
MuralCells|Neuronal	COL4A2_integrin_a1b1_complex	TRUE	FALSE	FALSE	0.643	0	0.21
Neuronal|ECs	COL4A2_integrin_a1b1_complex	TRUE	FALSE	FALSE	0.752	0	0.21
Neuronal|MuralCells	COL4A2_integrin_a1b1_complex	TRUE	FALSE	FALSE	0.669	0	0.21
Neuronal|Neuronal	COL4A2_integrin_a1b1_complex	TRUE	FALSE	FALSE	0.69	0	0.21
BCells|Neutrophils	APP_SORL1	TRUE	FALSE	TRUE	0.843	0	0.21
ECs|BCells	APP_SORL1	TRUE	FALSE	TRUE	1.055	0	0.21
ECs|Neutrophils	APP_SORL1	TRUE	FALSE	TRUE	1.583	0	0.21
ECs|TandNK	APP_SORL1	TRUE	FALSE	TRUE	0.974	0	0.21
Fibroblasts|BCells	APP_SORL1	TRUE	FALSE	TRUE	0.857	0	0.21
Fibroblasts|Neutrophils	APP_SORL1	TRUE	FALSE	TRUE	1.385	0	0.21
Fibroblasts|TandNK	APP_SORL1	TRUE	FALSE	TRUE	0.776	0	0.21
MPs|BCells	APP_SORL1	TRUE	FALSE	TRUE	0.76	0	0.21
MPs|Neutrophils	APP_SORL1	TRUE	FALSE	TRUE	1.288	0	0.21
MuralCells|Neutrophils	APP_SORL1	TRUE	FALSE	TRUE	1.01	0	0.21
Neuronal|BCells	APP_SORL1	TRUE	FALSE	TRUE	0.971	0	0.21
Neuronal|Neutrophils	APP_SORL1	TRUE	FALSE	TRUE	1.499	0	0.21
Neuronal|TandNK	APP_SORL1	TRUE	FALSE	TRUE	0.89	0	0.21
Neutrophils|BCells	APP_SORL1	TRUE	FALSE	TRUE	0.853	0	0.21
Neutrophils|Neutrophils	APP_SORL1	TRUE	FALSE	TRUE	1.381	0	0.21
Neutrophils|TandNK	APP_SORL1	TRUE	FALSE	TRUE	0.772	0	0.21
TandNK|Neutrophils	APP_SORL1	TRUE	FALSE	TRUE	0.861	0	0.21
ECs|ECs	COL4A1_integrin_a1b1_complex	TRUE	FALSE	FALSE	1.187	0	0.222
ECs|Fibroblasts	COL4A1_integrin_a1b1_complex	TRUE	FALSE	FALSE	0.899	0	0.222
ECs|MuralCells	COL4A1_integrin_a1b1_complex	TRUE	FALSE	FALSE	1.104	0	0.222
ECs|Neuronal	COL4A1_integrin_a1b1_complex	TRUE	FALSE	FALSE	1.125	0	0.222
ECs|TandNK	COL4A1_integrin_a1b1_complex	TRUE	FALSE	FALSE	0.898	0	0.222
Fibroblasts|ECs	COL4A1_integrin_a1b1_complex	TRUE	FALSE	FALSE	1.152	0	0.222
Fibroblasts|Fibroblasts	COL4A1_integrin_a1b1_complex	TRUE	FALSE	FALSE	0.863	0	0.222
Fibroblasts|MuralCells	COL4A1_integrin_a1b1_complex	TRUE	FALSE	FALSE	1.068	0	0.222
Fibroblasts|Neuronal	COL4A1_integrin_a1b1_complex	TRUE	FALSE	FALSE	1.09	0	0.222
Fibroblasts|TandNK	COL4A1_integrin_a1b1_complex	TRUE	FALSE	FALSE	0.862	0	0.222
MuralCells|ECs	COL4A1_integrin_a1b1_complex	TRUE	FALSE	FALSE	0.758	0	0.222
MuralCells|MuralCells	COL4A1_integrin_a1b1_complex	TRUE	FALSE	FALSE	0.674	0	0.222
MuralCells|Neuronal	COL4A1_integrin_a1b1_complex	TRUE	FALSE	FALSE	0.696	0	0.222
Neuronal|ECs	COL4A1_integrin_a1b1_complex	TRUE	FALSE	FALSE	0.994	0	0.222
Neuronal|Fibroblasts	COL4A1_integrin_a1b1_complex	TRUE	FALSE	FALSE	0.706	0	0.222
Neuronal|MuralCells	COL4A1_integrin_a1b1_complex	TRUE	FALSE	FALSE	0.911	0	0.222
Neuronal|Neuronal	COL4A1_integrin_a1b1_complex	TRUE	FALSE	FALSE	0.932	0	0.222
Neuronal|TandNK	COL4A1_integrin_a1b1_complex	TRUE	FALSE	FALSE	0.705	0	0.222
Fibroblasts|BCells	integrin_aVb1_complex_ADGRE5	TRUE	FALSE	TRUE	0.441	0.008	0.222
Fibroblasts|MPs	integrin_aVb1_complex_ADGRE5	TRUE	FALSE	TRUE	0.521	0	0.222
Fibroblasts|Neutrophils	integrin_aVb1_complex_ADGRE5	TRUE	FALSE	TRUE	0.672	0	0.222
Fibroblasts|TandNK	integrin_aVb1_complex_ADGRE5	TRUE	FALSE	TRUE	0.75	0	0.222
MPs|MPs	integrin_aVb1_complex_ADGRE5	TRUE	FALSE	TRUE	0.483	0	0.222
MPs|Neutrophils	integrin_aVb1_complex_ADGRE5	TRUE	FALSE	TRUE	0.635	0	0.222
MPs|TandNK	integrin_aVb1_complex_ADGRE5	TRUE	FALSE	TRUE	0.713	0	0.222
Neuronal|BCells	integrin_aVb1_complex_ADGRE5	TRUE	FALSE	TRUE	0.658	0	0.222
Neuronal|ECs	integrin_aVb1_complex_ADGRE5	TRUE	FALSE	TRUE	0.529	0	0.222
Neuronal|Fibroblasts	integrin_aVb1_complex_ADGRE5	TRUE	FALSE	TRUE	0.444	0	0.222
Neuronal|MPs	integrin_aVb1_complex_ADGRE5	TRUE	FALSE	TRUE	0.737	0	0.222
Neuronal|MuralCells	integrin_aVb1_complex_ADGRE5	TRUE	FALSE	TRUE	0.452	0	0.222
Neuronal|Neutrophils	integrin_aVb1_complex_ADGRE5	TRUE	FALSE	TRUE	0.889	0	0.222
Neuronal|TandNK	integrin_aVb1_complex_ADGRE5	TRUE	FALSE	TRUE	0.967	0	0.222
TandNK|BCells	integrin_aVb1_complex_ADGRE5	TRUE	FALSE	TRUE	0.444	0.004	0.222
TandNK|MPs	integrin_aVb1_complex_ADGRE5	TRUE	FALSE	TRUE	0.524	0	0.222
TandNK|Neutrophils	integrin_aVb1_complex_ADGRE5	TRUE	FALSE	TRUE	0.676	0	0.222
TandNK|TandNK	integrin_aVb1_complex_ADGRE5	TRUE	FALSE	TRUE	0.754	0	0.222

## Sheet: Table S4
Table S4. Fibroblasts- cluster 1
Smim41
Il6
Fth1
Cebpb
C1s1
Gm20400
Mcl1
Myc
Steap4
Gpm6b
Sdc4
Col4a1
C3
Trib1
Lbp
Glul
Col4a2
Arrdc3
Klf9
Srpx
Enc1
Anxa1
Cpd
Rasa3
Cebpd
Rgcc
Fat1
Slc10a6
Rnf19a
Il1r1
Adamts4
Egfr
Lcn2
Galnt15
Serpina3n
Birc2
Irs2
Wwc2
Sugct
Irak3
Tgfbr3
Nsmce2
Dapk1
Picalm
Lrp1
Gda
Sod2
Sik1
Cp
Pten
Svep1
Btg2
mt-Co3
Trp53inp1
Pim3
Gpcpd1
Cyp2d22
mt-Co1
Peg3
Igfbp3
mt-Nd1
Acyp2
Cyp1b1
Clmp
Icam1
Ccnl1
Fkbp5
Pim1
Gja1
Tmem176b
Bach1
Lox
1200007C13Rik
Tmem176a
Zhx3
Zbtb16
Epas1
C4b
Zfand5
Ifi207
Pi15
mt-Nd5
Exoc4
Mpp6
Arid5b
Lhfp
Srsf5
Hmgb2
Mmp14
Dclk1
Trf
4930523C07Rik
Lgmn
Mgst1
Socs3
Mt2
Mt1
Timp1
Fbn1
Serpine2
Nr1d1
Cirbp
Fabp5
Ptx3
Sfrp1

## Sheet: Table S5
Table S5. IL-6⁺ fibroblast proportion in total IL-6⁺ Cardiac Cells
celltype	Il6_exp	n	prop	group
BCells	Il6_pos	10	0.00137080191912269	Overall
Cardiomyocytes	Il6_pos	2	0.000274160383824537	Overall
ECs	Il6_pos	397	0.0544208361891707	Overall
Fibroblasts	Il6_pos	6431	0.8815627141878	Overall
MPs	Il6_pos	218	0.0298834818368746	Overall
MuralCells	Il6_pos	194	0.0265935572309801	Overall
Neuronal	Il6_pos	7	0.000959561343385881	Overall
Neutrophils	Il6_pos	18	0.00246744345442084	Overall
TandNK	Il6_pos	18	0.00246744345442084	Overall
BCells	Il6_pos	4	0.00419727177334732	Con
BCells	Il6_pos	2	0.00138312586445367	IR
BCells	Il6_pos	4	0.00106072659771944	iRT
Cardiomyocytes	Il6_pos	1	0.00104931794333683	Con
Cardiomyocytes	Il6_pos	1	0.000265181649429859	iRT
ECs	Il6_pos	32	0.0335781741867786	Con
ECs	Il6_pos	45	0.04	ICI
ECs	Il6_pos	67	0.0463347164591978	IR
ECs	Il6_pos	253	0.0670909573057544	iRT
Fibroblasts	Il6_pos	853	0.895068205666317	Con
Fibroblasts	Il6_pos	999	0.888	ICI
Fibroblasts	Il6_pos	1248	0.863070539419087	IR
Fibroblasts	Il6_pos	3331	0.883320074250862	iRT
MPs	Il6_pos	17	0.0178384050367261	Con
MPs	Il6_pos	29	0.0257777777777778	ICI
MPs	Il6_pos	79	0.0546334716459198	IR
MPs	Il6_pos	93	0.0246618933969769	iRT
MuralCells	Il6_pos	36	0.0377754459601259	Con
MuralCells	Il6_pos	46	0.0408888888888889	ICI
MuralCells	Il6_pos	39	0.0269709543568465	IR
MuralCells	Il6_pos	73	0.0193582604083797	iRT
Neuronal	Il6_pos	7	0.00185627154600902	iRT
Neutrophils	Il6_pos	5	0.00524658971668416	Con
Neutrophils	Il6_pos	1	0.000888888888888889	ICI
Neutrophils	Il6_pos	7	0.00484094052558783	IR
Neutrophils	Il6_pos	5	0.0013259082471493	iRT
TandNK	Il6_pos	5	0.00524658971668416	Con
TandNK	Il6_pos	5	0.00444444444444444	ICI
TandNK	Il6_pos	4	0.00276625172890733	IR
TandNK	Il6_pos	4	0.00106072659771944	iRT

## Sheet: Table S6
Table S6. Characteristics of the patients received thoracic radiation therapy (RT).
Character	Median (Q1-Q3)/ N (%)
Age	66 (60-72)
Gender
Male	23（79.31%）
female	6（20.69%）
Smoking
Yes	8（27.59%）
No	21（72.41%）
Type of pathology
lung cancer	21（72.41%）
esophagus cancer	6（20.69%）
breast cancer	1（3.45%）
thymoma	1（3.45%）
History of coronary disease
Yes	1（3.45%）
No	28（96.55%）
Diabetes
Yes	1（3.45%）
No	28（96.55%）
Hypertension
Yes	4（13.79%）
No	25（86.21%）
Immunotherapy
Yes	15（51.72%）
No	14（48.28%）
Chemotherapy
With	22（75.86%）
without	7（24.14%）
Surgery
Yes	8（27.59%）
No	21（72.41%）

## Sheet: Table S7
Table S7. KEGG enrichment analysis of up-regulated DEGs in macrophages with high IL-6 signaling activity
ID	Description	GeneRatio	BgRatio	pvalue	p.adjust	qvalue	geneID	Count
mmu04668	TNF signaling pathway	12/49	113/8930	5.79752187626562e-13	1.01456632834648e-10	3.23440694149556e-11	Cebpb/Socs3/Jun/Junb/Fos/Mapk3/Nfkbia/Map2k1/Irf1/Icam1/Tnfaip3/Birc3	12
mmu05235	PD-L1 expression and PD-1 checkpoint pathway in cancer	10/49	88/8930	3.07222266167564e-11	2.68819482896618e-09	8.5698842667794e-10	Jak1/Stat3/Jun/Raf1/Fos/Mapk3/Csnk2a1/Nfkbia/Map2k1/Ptpn11	10
mmu05161	Hepatitis B	12/49	163/8930	4.68785248423245e-11	2.7313706234849e-09	8.70752740118494e-10	Jak1/Stat3/Grb2/Jun/Raf1/Fos/Mapk3/Nfkbia/Map2k1/Ddx3x/Egr2/Cdkn1a	12
mmu04380	Osteoclast differentiation	11/49	128/8930	6.24313285367976e-11	2.7313706234849e-09	8.70752740118494e-10	Jak1/Grb2/Socs3/Jun/Junb/Fos/Mapk3/Fosb/Nfkbia/Map2k1/Jund	11
mmu05167	Kaposi sarcoma-associated herpesvirus infection	13/49	224/8930	1.2997135093121e-10	4.54899728259236e-09	1.45020665249561e-09	Jak1/Stat3/Jun/Raf1/Zfp36/Fos/Mapk3/Nfkbia/Map2k1/Ubc/Icam1/Il6st/Cdkn1a	13
mmu04657	IL-17 signaling pathway	9/49	91/8930	1.16515296292702e-09	3.39836280853714e-08	1.08338784272161e-08	Cebpb/Jun/Fos/Mapk3/Fosb/Nfkbia/Tnfaip3/Ccl7/Jund	9
mmu04917	Prolactin signaling pathway	8/49	74/8930	5.18647708143392e-09	1.29661927035848e-07	4.13358323783456e-08	Stat3/Grb2/Socs3/Raf1/Fos/Mapk3/Map2k1/Irf1	8
mmu05211	Renal cell carcinoma	7/49	68/8930	7.22052769603708e-08	1.34340500378263e-06	4.28273474890101e-07	Grb2/Jun/Raf1/Mapk3/Map2k1/Cdkn1a/Ptpn11	7
mmu05166	Human T-cell leukemia virus 1 infection	11/49	250/8930	7.55700426584376e-08	1.34340500378263e-06	4.28273474890101e-07	Jak1/Jun/Egr1/Zfp36/Fos/Mapk3/Nfkbia/Map2k1/Icam1/Egr2/Cdkn1a	11
mmu05162	Measles	9/49	146/8930	7.67660002161502e-08	1.34340500378263e-06	4.28273474890101e-07	Jak1/Stat3/Jun/Fos/Csnk2a1/Hspa1a/Nfkbia/Hspa1b/Tnfaip3	9
mmu04659	Th17 cell differentiation	8/49	105/8930	8.44730884030405e-08	1.34389004277564e-06	4.28428103862311e-07	Jak1/Stat3/Il6ra/Jun/Fos/Mapk3/Nfkbia/Il6st	8
mmu04928	Parathyroid hormone synthesis, secretion and action	8/49	108/8930	1.05344714241497e-07	1.5362770826885e-06	4.89760513578891e-07	Egr1/Raf1/Fos/Mapk3/Map2k1/Mafb/Jund/Cdkn1a	8
mmu05220	Chronic myeloid leukemia	7/49	76/8930	1.57530826443776e-07	2.12060727905083e-06	6.7604322279515e-07	Grb2/Raf1/Mapk3/Nfkbia/Map2k1/Cdkn1a/Ptpn11	7
mmu04935	Growth hormone synthesis, secretion and action	8/49	116/8930	1.8396126281554e-07	2.29951578519425e-06	7.3307871648298e-07	Stat3/Grb2/Socs3/Junb/Raf1/Fos/Mapk3/Map2k1	8
mmu01521	EGFR tyrosine kinase inhibitor resistance	7/49	79/8930	2.06300378674655e-07	2.4066621978862e-06	7.67236670604321e-07	Jak1/Stat3/Il6ra/Grb2/Raf1/Mapk3/Map2k1	7
mmu05160	Hepatitis C	9/49	165/8930	2.20037686663881e-07	2.4066621978862e-06	7.67236670604321e-07	Jak1/Stat3/Grb2/Socs3/Raf1/Mapk3/Nfkbia/Map2k1/Cdkn1a	9
mmu04662	B cell receptor signaling pathway	7/49	81/8930	2.45429905981652e-07	2.49531658373139e-06	7.95499422182038e-07	Grb2/Jun/Raf1/Fos/Mapk3/Nfkbia/Map2k1	7
mmu04630	JAK-STAT signaling pathway	9/49	168/8930	2.56661134326657e-07	2.49531658373139e-06	7.95499422182038e-07	Jak1/Stat3/Il6ra/Grb2/Socs3/Raf1/Il6st/Cdkn1a/Ptpn11	9
mmu05203	Viral carcinogenesis	10/49	229/8930	3.45643059083168e-07	3.1835544915555e-06	1.01490759730792e-06	Jak1/Stat3/Grb2/Jun/Mapk3/Nfkbia/Il6st/Ddx3x/Egr2/Cdkn1a	10
mmu04010	MAPK signaling pathway	11/49	294/8930	3.90191110676306e-07	3.41417221841768e-06	1.08842783504443e-06	Grb2/Jun/Raf1/Fos/Mapk3/Hspa1a/Map2k1/Dusp1/Hspa1b/Jund/Nr4a1	11
mmu05210	Colorectal cancer	7/49	88/8930	4.35290003990751e-07	3.62741669992293e-06	1.15640953441152e-06	Grb2/Jun/Raf1/Fos/Mapk3/Map2k1/Cdkn1a	7
mmu04915	Estrogen signaling pathway	8/49	134/8930	5.60276554252616e-07	4.45674531791853e-06	1.42079700360711e-06	Grb2/Jun/Raf1/Fos/Mapk3/Hspa1a/Map2k1/Hspa1b	8
mmu01522	Endocrine resistance	7/49	93/8930	6.36281980226028e-07	4.84127593650239e-06	1.54338420832858e-06	Grb2/Jun/Raf1/Fos/Mapk3/Map2k1/Cdkn1a	7
mmu04550	Signaling pathways regulating pluripotency of stem cells	8/49	140/8930	7.83241401427294e-07	5.71113521874069e-06	1.82069273138801e-06	Jak1/Stat3/Grb2/Klf4/Raf1/Mapk3/Map2k1/Il6st	8
mmu04660	T cell receptor signaling pathway	7/49	103/8930	1.2767935988171e-06	8.93755519171967e-06	2.84926571525499e-06	Grb2/Jun/Raf1/Fos/Mapk3/Nfkbia/Map2k1	7
mmu05145	Toxoplasmosis	7/49	110/8930	1.99204579214349e-06	1.29670255806364e-05	4.13384875653372e-06	Jak1/Stat3/Mapk3/Hspa1a/Nfkbia/Hspa1b/Birc3	7
mmu05140	Leishmaniasis	6/49	70/8930	2.00062680386962e-06	1.29670255806364e-05	4.13384875653372e-06	Jak1/Jun/Marcksl1/Fos/Mapk3/Nfkbia	6
mmu04625	C-type lectin receptor signaling pathway	7/49	112/8930	2.24916634433461e-06	1.40572896520913e-05	4.48142166352385e-06	Jun/Raf1/Mapk3/Nfkbia/Irf1/Egr2/Ptpn11	7
mmu05223	Non-small cell lung cancer	6/49	72/8930	2.36430141210299e-06	1.4267336107518e-05	4.54838384179522e-06	Stat3/Grb2/Raf1/Mapk3/Map2k1/Cdkn1a	6
mmu05208	Chemical carcinogenesis - reactive oxygen species	9/49	222/8930	2.66826607362059e-06	1.55648854294534e-05	4.96203866322425e-06	Grb2/Jun/Raf1/Fos/Mapk3/Nfkbia/Hmox1/Map2k1/Ptpn11	9
mmu05207	Chemical carcinogenesis - receptor activation	9/49	225/8930	2.98074641061056e-06	1.68267942534467e-05	5.36433140109881e-06	Stat3/Grb2/Jun/Klf4/Raf1/Fos/Mapk3/Map2k1/Adrb2	9
mmu05212	Pancreatic cancer	6/49	76/8930	3.25392642148607e-06	1.77949101175019e-05	5.67296382693294e-06	Jak1/Stat3/Raf1/Mapk3/Map2k1/Cdkn1a	6
mmu04722	Neurotrophin signaling pathway	7/49	121/8930	3.77659502614085e-06	2.00273978658984e-05	6.38467420687289e-06	Grb2/Jun/Raf1/Mapk3/Nfkbia/Map2k1/Ptpn11	7
mmu04926	Relaxin signaling pathway	7/49	129/8930	5.78341214357742e-06	2.92646248006572e-05	9.32947437254032e-06	Grb2/Jun/Raf1/Fos/Mapk3/Nfkbia/Map2k1	7
mmu04012	ErbB signaling pathway	6/49	84/8930	5.85292496013143e-06	2.92646248006572e-05	9.32947437254032e-06	Grb2/Jun/Raf1/Mapk3/Map2k1/Cdkn1a	6
mmu05171	Coronavirus disease - COVID-19	9/49	247/8930	6.39968613359677e-06	3.02907771103244e-05	9.65660864268989e-06	Jak1/Stat3/Il6ra/Jun/Fos/Mapk3/Nfkbia/C5ar1/Il6st	9
mmu04068	FoxO signaling pathway	7/49	131/8930	6.40433573189716e-06	3.02907771103244e-05	9.65660864268989e-06	Stat3/Grb2/Raf1/Mapk3/Klf2/Map2k1/Cdkn1a	7
mmu05132	Salmonella infection	9/49	253/8930	7.77722799680708e-06	3.58161815642431e-05	1.14180909648414e-05	Jun/Raf1/Fos/Mapk3/Nfkbia/Map2k1/Rhob/Birc3/Casp4	9
mmu04210	Apoptosis	7/49	136/8930	8.20347047024782e-06	3.68104444177787e-05	1.17350589722843e-05	Jun/Raf1/Fos/Mapk3/Nfkbia/Map2k1/Birc3	7
mmu05163	Human cytomegalovirus infection	9/49	256/8930	8.55654197435293e-06	3.73262582887973e-05	1.18994988830452e-05	Jak1/Stat3/Il6ra/Grb2/Raf1/Mapk3/Nfkbia/Map2k1/Cdkn1a	9
mmu04912	GnRH signaling pathway	6/49	90/8930	8.74500908480395e-06	3.73262582887973e-05	1.18994988830452e-05	Grb2/Jun/Egr1/Raf1/Mapk3/Map2k1	6
mmu05205	Proteoglycans in cancer	8/49	205/8930	1.35170919318486e-05	5.56222875114359e-05	1.77322179735705e-05	Stat3/Grb2/Raf1/Mapk3/Map2k1/Sdc4/Cdkn1a/Ptpn11	8
mmu05224	Breast cancer	7/49	147/8930	1.36719326309381e-05	5.56222875114359e-05	1.77322179735705e-05	Grb2/Jun/Raf1/Fos/Mapk3/Map2k1/Cdkn1a	7
mmu05418	Fluid shear stress and atherosclerosis	7/49	148/8930	1.4291334185989e-05	5.56222875114359e-05	1.77322179735705e-05	Jun/Fos/Klf2/Hmox1/Dusp1/Sdc4/Icam1	7
mmu05231	Choline metabolism in cancer	6/49	98/8930	1.43028739315121e-05	5.56222875114359e-05	1.77322179735705e-05	Grb2/Jun/Raf1/Fos/Mapk3/Map2k1	6
mmu05213	Endometrial cancer	5/49	58/8930	1.48628606492021e-05	5.64569159659915e-05	1.79982950147221e-05	Grb2/Raf1/Mapk3/Map2k1/Cdkn1a	5
mmu05215	Prostate cancer	6/49	99/8930	1.51627145737234e-05	5.64569159659915e-05	1.79982950147221e-05	Grb2/Raf1/Mapk3/Nfkbia/Map2k1/Cdkn1a	6
mmu05417	Lipid and atherosclerosis	8/49	216/8930	1.97626487955194e-05	7.20513237336644e-05	2.29697453105817e-05	Stat3/Jun/Fos/Mapk3/Hspa1a/Nfkbia/Hspa1b/Icam1	8
mmu04066	HIF-1 signaling pathway	6/49	114/8930	3.39144939131438e-05	0.000121123192546942	3.86137095036869e-05	Stat3/Il6ra/Mapk3/Hmox1/Map2k1/Cdkn1a	6
mmu05221	Acute myeloid leukemia	5/49	70/8930	3.73686861441886e-05	0.00013079040150466	4.16955866450947e-05	Stat3/Grb2/Raf1/Mapk3/Map2k1	5
mmu05164	Influenza A	7/49	173/8930	3.92383518939151e-05	0.000134641403557552	4.29232745175954e-05	Jak1/Socs3/Raf1/Mapk3/Nfkbia/Map2k1/Icam1	7
mmu04650	Natural killer cell mediated cytotoxicity	6/49	121/8930	4.74778162047581e-05	0.000159781112227551	5.0937738033445e-05	Grb2/Raf1/Mapk3/Map2k1/Icam1/Ptpn11	6
mmu05214	Glioma	5/49	74/8930	4.89257614483598e-05	0.000161547325537037	5.15008015245893e-05	Grb2/Raf1/Mapk3/Map2k1/Cdkn1a	5
mmu05219	Bladder cancer	4/49	41/8930	6.97929551141155e-05	0.000226180873055004	7.21057820867081e-05	Raf1/Mapk3/Map2k1/Cdkn1a	4
mmu04062	Chemokine signaling pathway	7/49	192/8930	7.61410173873108e-05	0.00024226687350508	7.72339506512435e-05	Stat3/Grb2/Raf1/Mapk3/Nfkbia/Map2k1/Ccl7	7
mmu04658	Th1 and Th2 cell differentiation	5/49	88/8930	0.000112334657931729	0.000351045806036653	0.000111912347187625	Jak1/Jun/Fos/Mapk3/Nfkbia	5
mmu04621	NOD-like receptor signaling pathway	7/49	211/8930	0.000137601479461942	0.000422460682558595	0.000134679195041236	Jak1/Jun/Mapk3/Nfkbia/Tnfaip3/Birc3/Casp4	7
mmu04024	cAMP signaling pathway	7/49	218/8930	0.000168516146911209	0.000508453891542441	0.000162093571439094	Jun/Raf1/Fos/Mapk3/Nfkbia/Map2k1/Adrb2	7
mmu04921	Oxytocin signaling pathway	6/49	153/8930	0.000174560674910712	0.000517764713718215	0.000165061833546258	Jun/Raf1/Fos/Mapk3/Map2k1/Cdkn1a	6
mmu04620	Toll-like receptor signaling pathway	5/49	100/8930	0.000205503067671768	0.00059938394737599	0.000191081799764977	Jun/Fos/Mapk3/Nfkbia/Map2k1	5
mmu04933	AGE-RAGE signaling pathway in diabetic complications	5/49	101/8930	0.00021532052641519	0.000617722821682923	0.000196928177739518	Stat3/Jun/Egr1/Mapk3/Icam1	5
mmu05169	Epstein-Barr virus infection	7/49	231/8930	0.000240821857176302	0.000679739112997628	0.000216698784895484	Jak1/Stat3/Jun/Nfkbia/Icam1/Tnfaip3/Cdkn1a	7
mmu04064	NF-kappa B signaling pathway	5/49	105/8930	0.000258214745422227	0.000717263181728408	0.000228661345152515	Csnk2a1/Nfkbia/Icam1/Tnfaip3/Birc3	5
mmu05225	Hepatocellular carcinoma	6/49	174/8930	0.000350414802685308	0.000958165476092639	0.000305460272077653	Grb2/Raf1/Mapk3/Hmox1/Map2k1/Cdkn1a	6
mmu04664	Fc epsilon RI signaling pathway	4/49	66/8930	0.000449151791101294	0.00120925482219579	0.000385506800459411	Grb2/Raf1/Mapk3/Map2k1	4
mmu04920	Adipocytokine signaling pathway	4/49	71/8930	0.000593472182708151	0.00157360048445343	0.000501659101810717	Stat3/Socs3/Nfkbia/Ptpn11	4
mmu05218	Melanoma	4/49	72/8930	0.000625861957695055	0.00163471406860649	0.000521141928638459	Raf1/Mapk3/Map2k1/Cdkn1a	4
mmu04151	PI3K-Akt signaling pathway	8/49	359/8930	0.000670786184398347	0.00172628797455457	0.000550335414444464	Jak1/Il6ra/Grb2/Raf1/Mapk3/Map2k1/Cdkn1a/Nr4a1	8
mmu04510	Focal adhesion	6/49	201/8930	0.000753427031105929	0.00191086565860199	0.000609178224997929	Grb2/Jun/Raf1/Mapk3/Map2k1/Birc3	6
mmu05135	Yersinia infection	5/49	134/8930	0.000792636701315548	0.00198159175328887	0.000631725491274046	Jun/Fos/Mapk3/Nfkbia/Map2k1	5
mmu05133	Pertussis	4/49	77/8930	0.000806888036362062	0.00198880854032903	0.000634026181277825	Jun/Fos/Mapk3/Irf1	4
mmu04371	Apelin signaling pathway	5/49	137/8930	0.000876066412671407	0.00212932808635412	0.000678823389935447	Egr1/Raf1/Mapk3/Klf2/Map2k1	5
mmu04910	Insulin signaling pathway	5/49	139/8930	0.000935219688262102	0.00224196500610778	0.000714731701195262	Grb2/Socs3/Raf1/Mapk3/Map2k1	5
mmu05216	Thyroid cancer	3/49	37/8930	0.00105811871240725	0.00250230776582795	0.00079772819000831	Mapk3/Map2k1/Cdkn1a	3
mmu05206	MicroRNAs in cancer	7/49	303/8930	0.00121946537857059	0.00281203700989371	0.000896468941499948	Stat3/Grb2/Raf1/Mapk3/Hmox1/Map2k1/Cdkn1a	7
mmu04540	Gap junction	4/49	86/8930	0.00122122750143955	0.00281203700989371	0.000896468941499948	Grb2/Raf1/Mapk3/Map2k1	4
mmu04072	Phospholipase D signaling pathway	5/49	149/8930	0.0012767711125952	0.00290175252862546	0.000925069979050522	Grb2/Raf1/Mapk3/Map2k1/Ptpn11	5
mmu05226	Gastric cancer	5/49	150/8930	0.00131539675004503	0.00295121065715231	0.000940837081678633	Grb2/Raf1/Mapk3/Map2k1/Cdkn1a	5
mmu04666	Fc gamma R-mediated phagocytosis	4/49	92/8930	0.00156865753915197	0.00347487429558981	0.00110777947468427	Raf1/Marcksl1/Mapk3/Map2k1	4
mmu05170	Human immunodeficiency virus 1 infection	6/49	240/8930	0.0018809593433671	0.00411459856361553	0.00131172164734811	Jun/Raf1/Fos/Mapk3/Nfkbia/Map2k1	6
mmu05142	Chagas disease	4/49	103/8930	0.00237504871951384	0.00513127809771509	0.00163583602513624	Jun/Fos/Mapk3/Nfkbia	4
mmu04931	Insulin resistance	4/49	110/8930	0.00301552642134046	0.00643557467969	0.00205164185277335	Stat3/Socs3/Nfkbia/Ptpn11	4
mmu04978	Mineral absorption	3/49	54/8930	0.00316416017696623	0.00667142205986856	0.00212682928825885	Hmox1/Mt1/Mt2	3
mmu05165	Human papillomavirus infection	7/49	362/8930	0.00335345300136411	0.00698636041950856	0.00222723069012904	Jak1/Grb2/Raf1/Mapk3/Map2k1/Irf1/Cdkn1a	7
mmu04370	VEGF signaling pathway	3/49	58/8930	0.00387625672134881	0.00798052854395343	0.00254416849822275	Raf1/Mapk3/Map2k1	3
mmu04730	Long-term depression	3/49	60/8930	0.00426601995344913	0.00868085455643719	0.00276743032475893	Raf1/Mapk3/Map2k1	3
mmu05134	Legionellosis	3/49	61/8930	0.00446951277411321	0.0089903992582737	0.00286611224474289	Hspa1a/Nfkbia/Hspa1b	3
mmu04929	GnRH secretion	3/49	63/8930	0.00489396689929773	0.00973232053837616	0.00310263451749736	Raf1/Mapk3/Map2k1	3
mmu04613	Neutrophil extracellular trap formation	5/49	205/8930	0.00509951416603905	0.00991572198952038	0.00316110234853883	Raf1/Mapk3/Map2k1/C5ar1/Casp4	5
mmu05034	Alcoholism	5/49	205/8930	0.00509951416603905	0.00991572198952038	0.00316110234853883	Grb2/Raf1/Mapk3/Fosb/Map2k1	5
mmu04726	Serotonergic synapse	4/49	131/8930	0.00562691500535001	0.0108209903949039	0.00344969919356334	Raf1/Mapk3/Map2k1/Dusp1	4
mmu04720	Long-term potentiation	3/49	67/8930	0.00581404782432264	0.0110593301006137	0.00352568117493249	Raf1/Mapk3/Map2k1	3
mmu04137	Mitophagy - animal	3/49	68/8930	0.00605915192334364	0.011401629963281	0.00363480534167756	Jun/Csnk2a1/Ubc	3
mmu05031	Amphetamine addiction	3/49	69/8930	0.00631037260359554	0.0116243705855707	0.00370581438216691	Jun/Fos/Fosb	3
mmu05230	Central carbon metabolism in cancer	3/49	69/8930	0.00631037260359554	0.0116243705855707	0.00370581438216691	Raf1/Mapk3/Map2k1	3
mmu04014	Ras signaling pathway	5/49	232/8930	0.0085274056927996	0.0155447499608326	0.00495561953638573	Grb2/Raf1/Mapk3/Map2k1/Ptpn11	5
mmu01524	Platinum drug resistance	3/49	80/8930	0.00948796898903852	0.017117469825585	0.00545699789928423	Mapk3/Birc3/Cdkn1a	3
mmu04150	mTOR signaling pathway	4/49	156/8930	0.0103181200037356	0.0182391010167044	0.00581457054968621	Grb2/Raf1/Mapk3/Map2k1	4
mmu04932	Non-alcoholic fatty liver disease	4/49	156/8930	0.0103181200037356	0.0182391010167044	0.00581457054968621	Il6ra/Socs3/Jun/Fos	4
mmu04934	Cushing syndrome	4/49	162/8930	0.0117330270721769	0.0205327973763096	0.00654579405079345	Mapk3/Map2k1/Cdkn1a/Nr4a1	4
mmu05323	Rheumatoid arthritis	3/49	87/8930	0.0119178626206977	0.0206497619665554	0.00658308201039059	Jun/Fos/Icam1	3
mmu04914	Progesterone-mediated oocyte maturation	3/49	92/8930	0.0138534456479282	0.023768166552818	0.00757722001383069	Raf1/Mapk3/Map2k1	3
mmu05222	Small cell lung cancer	3/49	93/8930	0.014260807257087	0.0242295268931089	0.00772430030276556	Nfkbia/Birc3/Cdkn1a	3
mmu04022	cGMP-PKG signaling pathway	4/49	173/8930	0.0146406346422238	0.0246356832922035	0.0078537817412739	Raf1/Mapk3/Map2k1/Adrb2	4
mmu04217	Necroptosis	4/49	174/8930	0.0149256440746885	0.0248760734578142	0.00793041740309263	Jak1/Stat3/Tnfaip3/Birc3	4
mmu04061	Viral protein interaction with cytokine and cytokine receptor	3/49	95/8930	0.015095902618164	0.0249187190698337	0.00794401269594698	Il6ra/Il6st/Ccl7	3
mmu05020	Prion disease	5/49	268/8930	0.0152360168026983	0.0249187190698337	0.00794401269594698	Egr1/Mapk3/Csnk2a1/Hspa1a/Hspa1b	5
mmu05152	Tuberculosis	4/49	180/8930	0.0167098792677238	0.0270761932578858	0.00863180897845382	Cebpb/Jak1/Raf1/Mapk3	4
mmu04916	Melanogenesis	3/49	100/8930	0.0173030902991881	0.0277801908473204	0.00885624129267958	Raf1/Mapk3/Map2k1	3
mmu04218	Cellular senescence	4/49	184/8930	0.0179709760330341	0.0285901891434633	0.00911446631340485	Raf1/Mapk3/Map2k1/Cdkn1a	4
mmu04725	Cholinergic synapse	3/49	112/8930	0.0233024350273115	0.0367380732412569	0.0117119872588668	Fos/Mapk3/Map2k1	3
mmu04919	Thyroid hormone signaling pathway	3/49	120/8930	0.0278553672340412	0.0435075580972441	0.0138700786716026	Raf1/Mapk3/Map2k1	3
mmu04071	Sphingolipid signaling pathway	3/49	124/8930	0.0302976686872778	0.045707689829945	0.0145714740510501	Raf1/Mapk3/Map2k1	3
mmu05150	Staphylococcus aureus infection	3/49	124/8930	0.0302976686872778	0.045707689829945	0.0145714740510501	C5ar1/Cfh/Icam1	3
mmu05202	Transcriptional misregulation in cancer	4/49	223/8930	0.033412581111394	0.0499760828589227	0.015932224911416	Cebpb/Nfkbiz/Birc3/Cdkn1a	4
